# Supplementary material for: Hypothesis-driven genome-wide association studies provide novel insights into genetics of reading disabilities
Source: Transl Psychiatry. 2022 Nov 29;12:495. doi: 10.1038/s41398-022-02250-z (PMC9709072; doi:10.1038/s41398-022-02250-z)
Supplement: Supplementary file 4 — Supplementary Tables [file 41398_2022_2250_MOESM4_ESM.xlsx]

## Sheet: S.Table 1
Table S1	Samples in GenLang and selected GenLang Consortium
GenLang Cohort	Included in GenLang Selected Samples *	References (PMIDs)
Adolescent Brain Cognition Development Study (ABCD)		29559216
The Avon Longitudinal Study of Parents and Children (ALSPAC)		22507742
Aston cohort	*	28742079
Brisbane Adolescent Twin Sample (BATS)		23738518
Basque Center on Cognition, Brain and Language (BCBL) cohort		30379906
Colorado Learning Disabilities Research Center (CLDRC) cohort	*	3657975
Early Language in Victoria Study (ELVS)		29040559
Familial Influences on Literacy Abilities (FIOLA) project		https://www.tandfonline.com/doi/full/10.1080/10888438.2015.1050103
IOWA study		NA
NeuroDys cohort	*	24022301
Dutch Twin Registry (NTR)		17254420
Pediatric Imaging, Neurocognition, and Genetics (PING) cohort)		25937488
PNC		25023143, 22251308, 23921101
SLI Consortium (SLIC) cohort	*	18005161
Twins Early Development Study (TEDS)		31544730
Oxford Dyslexia cohort (UKDYS)	*	24068947
York Cohort		26262844

## Sheet: S. Table 2
Table S2	NM-AG genes used to upweight SNPs
NR4A2
MYH10
GAS6
FZD3
USP9X
TOP2B
MATN2
DRGX
ASCL1
NRP1
CXCR4
CTNNB1
APBB2
FGFR1
AUTS2
NDN
DNAAF4
DCC
PEX13
MARK1
CCK
FYN
SOX1
PAX6
MAP1B
CDK5R1
TBX20
RAPGEF2
PEX7
NRCAM
SATB2
PHOX2B
GATA2
ASTN1
GPM6A
ATOH1
CELSR1
SH3RF1
RELN
MARK2
SRF
TRIM46
CHL1
KIRREL3
ASPM
FGF13
CDKL5
PAFAH1B1
TWIST1
RAC1
PCM1
NEUROD4
CXCL12
PRKG1
UNK
POMK
FEZF1
TLX3
MEF2C
NTRK2
DCDC2
FBXO45
GJA1
CCKAR
LRP12
NTRK3
DCX
KIAA0319
NTN1
DISC1
BARHL1
ALKBH1
NKX6-1
ITGA3
CELSR3
CDK5R2
SPOCK1
NDEL1
TUBB2B
NDE1
CRKL
CRK
NR2F2
BBS4
DCLK1
ELP3
VAX1
ACAP3
GFRA3
CDK5
NKX2-1
CCR4
ADGRL3
PTK2
POMGNT2
NDNF
YWHAE
BARHL2
PSEN1
DNER
MDGA1
DDIT4
AXL
SEMA3A
BAX
GATA3
RUFY3
SNCA
EXOC3
STMN2
NDRG2
ANG
CRTAC1
CTNND1
PTK2B
MAPK8IP3
TENM2
MAP3K12
CCDC120
ARPC5
DPYSL3
SNAP25
EPS8
DOCK7
RAC3
KIF20B
ITGA4
TOR1A
KLC1
NRSN1
SSH1
CNR1
GDPD5
CIB1
SIGMAR1
TIMP2
MYO5A
SETX
TSC1
GPRIN1
LRRK2
EXOC8
DICER1
LRIG2
DLG3
ABITRAM
CXADR
PCDH9
NGEF
FEZ1
ABI1
PALLD
CYTH2
INPP5J
BASP1
SIRT2
IQGAP1
UTRN
LMTK2
APBB1
RASGRF1
PREX1
FMR1
CBL
ARHGAP4
TWF2
FSCN1
DBN1
MAPT
DTNBP1
OTX2
NEFL
CTSZ
PTPRO
SHANK2
DSCAM
LRRTM1
ZNF804A
DVL1
DCTN2
STMN3
WHRN
ORAI2
KATNB1
STX3
STMN4
TUBB3
PINK1
TMOD2
THY1
IGF2BP1
FRMD7
ALS2
ERC2
ADCY10
CPEB4
ADGRL1
MYH14
IGHMBP2
TIAM2
TRPV4
EXOC6
TSHZ3
TRPC5
AMFR
UNC5C
KIF21B
REG1A
SYAP1
HNRNPR
PCDHGB1
PTBP2
CALM3
ZPR1
SHTN1
USP33
RYK
EPHB3
EZR
PDLIM7
POU4F2
LHX2
GAB2
UNC5A
ARHGAP35
VASP
ETV1
SOS1
BMP7
NRTN
SPTB
SMAD4
ROBO2
NTN3
DOK1
SHH
UNC5D
WNT5A
NTRK1
FEZF2
SHC3
NR4A3
CNTN4
DOK4
NEO1
NECTIN1
PIK3CD
SLIT2
SEMA3B
ENAH
GPC1
SCN1B
BDNF
CDH4
LAMB2
ANOS1
NFASC
GDF7
FRS2
GFRA2
MAPK1
ISPD
TNR
SEMA3C
LMX1A
OPHN1
PLCG1
FLRT2
IRS2
SHC1
EPHB2
SLIT1
VLDLR
GDNF
PSPN
LAMA2
RET
SPTBN5
EPHB1
EPHA5
GBX2
PIK3CB
KLF7
NRXN1
PIK3R1
FOXD1
GRB2
ROBO1
RPS6KA5
DAB1
PTPN11
FEZ2
EXT1
EVL
LGI1
SEMA6A
OR10A4
DPYSL2
CSF1R
SPTBN1
DOK5
DPYSL5
DOK2
NRP2
ROBO3
CRMP1
SHANK3
WNT3A
WNT3
DOK6
PLA2G10
GRB10
FAM129B
B3GNT2
MAPK7
ARX
SRC
SEMA3F
RANBP9
GFRA4
ARTN
FLRT3
GAB1
BOC
GFRA1
SPTBN2
SPTA1
SPTAN1
PTPRA
NTN4
SIAH1
DRAXIN
GRB7
SEMA6C
SEMA4F
MAPK3
L1CAM
SPTBN4
LYPLA2
GLI3
GLI2
EPHA8
MYOT
NRXN3
RAP1GAP
SLIT3
SH3KBP1
PRKCA
PRKCQ
PIK3CA
NCAM1

## Sheet: S. Table 3
Table S3	ASD genes used to upweight SNPs
ANK3
ARNT2
ATP1A3
ATRX
AVPR1A
CADPS2
CAMK2A
CAMK2B
CDK13
CELF4
CEP290
CHKB
CNOT3
ADNP
ALDH5A1
ALG6
ARHGEF9
CTCF
CTNNB1
CTTNBP2
CXCR3
CYP11B1
DIAPH3
DISC1
DMPK
DUSP22
EEF1A2
FBN1
FRMPD4
GLRA2
GRIN1
ARID1B
CNTN6
DIXDC1
DYRK1A
EXT1
FGFBP3
FOXP1
FOXP2
ADORA2A
ADSL
AHI1
ASMT
ASTN2
BCKDK
CADM1
CAMTA1
CDKL5
CNTN4
CNTN5
CREBBP
CTNNA3
DDX53
DEPDC5
DHX30
DYNC1H1
ADCY5
AFF2
AFF4
AGBL4
ARHGAP32
BRCA2
BST1
BTAF1
C12orf57
CACNA1C
CACNA1H
CC2D1A
CMIP
CYFIP1
EBF3
EP300
FABP3
FABP5
FABP7
FGD1
GATM
GRIK2
DEAF1
DMD
EHMT1
ESR1
ESR2
FAN1
FMR1
ANKRD11
APC
ARHGAP24
ARX
GABRB1
GABRB3
GPHN
ASXL3
CACNB2
CASK
CHD1
CHD2
CHD7
CHD8
ASH1L
AUTS2
BCL11A
CHRNA7
CIC
CNKSR2
CNR1
CNTNAP2
DDX3X
DHCR7
DPP6
DRD3
ELP4
ABAT
ABCA10
ABCA13
ABCA7
ACE
ACHE
ADA
ADARB1
ADCY3
ADK
ADORA3
ADRB2
AGAP1
CNTNAP4
CNTNAP5
FOXG1
GRIN2B
AGAP2
AGMO
AGTR2
AHDC1
AKAP9
ALOX5AP
AMBRA1
AMPD1
AMT
ANK2
ANXA1
APBA2
APH1A
AR
ARHGAP15
ARHGAP33
ASPM
ASS1
ATG7
ATP10A
ATP2B2
ATP6V0A2
ATP8A1
ATRNL1
ATXN7
AVP
AVPR1B
AZGP1
BAIAP2
BAZ2B
BCL2
BIRC6
BRAF
BRD4
BRINP1
BZRAP1
C11orf30
C15orf62
C3orf58
C4B
CA6
CACNA1D
CACNA1E
CACNA1F
CACNA1G
CACNA1I
CACNA2D3
CAMK4
CAPN12
CAPRIN1
CARD11
CASC4
CBLN1
CCDC64
CCDC88C
CCDC91
GRIN2A
CCT4
CD276
CD44
CD99L2
CDC42BPB
CDH10
CDH22
CDH8
CDH9
CELF6
CEP135
CEP41
CGNL1
CHD5
CHMP1A
CHRM3
CHST5
CIB2
CLASP1
CLN8
CLSTN2
CLSTN3
CLTCL1
CNGB3
CNR2
COL28A1
CPT2
CRHR2
CSNK1D
CTNND2
CUL3
CUL7
CUX1
CX3CR1
CYLC2
DAB1
DAGLA
DAPK1
DAPP1
DCTN5
DCUN1D1
DDX11
DENR
DGKK
DIP2A
DIP2C
DLGAP2
DLX1
DLX2
DLX6
DMXL2
DNAH10
DNAH17
DNAH3
DNAJC19
DNER
DNM1L
DNMT3A
DOCK1
DOCK8
DPP10
DPP4
DPYD
DSCAM
DST
DUSP15
DVL1
DVL3
DYDC1
DYDC2
EFR3A
EGR2
EIF3G
EIF4E
EIF4EBP2
ELAVL2
ELAVL3
EML1
EN2
EP400
EPC2
EPHA6
EPHB6
EPPK1
ERBB4
ERG
ERMN
ESRRB
ETFB
F13A1
FAM47A
FAM92B
FBXO33
FBXO40
FCRL6
FEZF2
FHIT
FLT1
FOLH1
FRK
GABRA1
GABRA4
GABRA5
GABRQ
GAD1
ERBIN
GADD45B
GALNT13
GALNT14
GAP43
GAS2
GIGYF1
GIGYF2
GLIS1
GLO1
GNA14
GNB1L
GPC4
GPC6
GPR139
GPR37
GPR85
GPX1
GRIA1
GRID2
GRIK4
GRIK5
GRIP1
GRM4
HCN1
IL1RAPL1
IQSEC2
KCNMA1
KCNQ2
KCNQ3
MACROD2
MBOAT7
MECP2
CAMSAP2
CBS
CDKN1B
DLG4
HSD11B1
HUWE1
IMMP2L
ITGB3
KIAA2022
KPTN
MBD5
NF1
NIPA1
NIPA2
NLGN4X
NR2F1
NRXN1
PIK3CG
PPP1R3F
ALDH1A3
AP1S2
BIN1
HDAC4
HOXA1
ICA1
KAT6A
KHDRBS2
MAOA
MED12
MEF2C
NRXN2
NRXN3
OPHN1
OXTR
ACY1
CD38
CNTN3
CSMD1
GABRA3
GRPR
HERC2
HRAS
MTOR
MYT1L
NLGN1
NLGN2
NSD1
NXPH1
OXT
PCCA
PCCB
PCDH19
PHIP
JMJD1C
KMT2A
KMT2C
LRP2
MAGEL2
MED13L
NIPBL
NTRK1
PAH
PARK2
PAX6
PLCB1
POGZ
POU3F2
PPM1D
PPP2R5D
ADAMTS18
CACNA1A
CDH11
DCX
DOCK10
GAN
GNAS
GPD2
HECW2
HEPACAM
HNRNPH2
HNRNPU
ITPR1
KCNB1
KCNJ10
KCNT1
KDM5B
KDM5C
KDM6B
LRFN5
MDGA2
MTF1
MTHFR
NACC1
NFIA
NFIX
NTRK2
NTRK3
PACS1
ARHGAP11B
BBS4
DLG1
DOLK
EPS8
EXOC3
EXOC6
EXOC6B
GRID1
GRID2IP
GRM1
GRM5
GRM7
GRM8
GSK3B
GSTM1
GTF2I
GUCY1A2
HDAC3
HDC
HECTD4
HIVEP3
HLA-A
HLA-B
HLA-G
HMGN1
HOMER1
HOXB1
HS3ST5
HTR1B
HTR2A
HTR3A
HTR3C
HTR7
HYDIN
IFNG
IFNGR1
IL17A
IL17RA
IL1R2
IL1RAPL2
IL6
ILF2
INPP1
INTS6
IQGAP3
IRF2BPL
ITGA4
ITGB7
PCDH9
PDZD4
PIK3R2
ACTN4
ANKS1B
APP
BCAS1
BDNF
CACNA1B
CADM2
CECR2
CHRNB3
CNTNAP3
DDC
DGKZ
DLGAP1
DLGAP3
DOCK4
DRD1
DRD2
EPHB2
EXOC5
FAM135B
FAT1
FBXO15
FER
FGA
GDA
GRIK3
JAKMIP1
KAT2B
KATNAL1
KATNAL2
KCNK7
KCTD13
KDM4B
KDM6A
KHDRBS3
KIAA1586
KIRREL3
KLC2
KLF16
KMT2E
KMT5B
KRR1
KRT26
LAMA1
LAMB1
LAMC3
LAT
LEP
LILRB2
LMX1B
LRBA
LRFN2
LRRC1
LZTR1
LZTS2
MAGED1
MAL
MAP2
MAPK1
MAPK3
MAPK8IP2
MARK1
MBD1
MBD3
MBD4
MCM4
MCPH1
MED13
MEGF10
MEGF11
MET
MFRP
MIB1
MKL2
MNT
MOCOS
MSANTD2
MSN
MSNP1AS
MSR1
MTR
MTX2
MUC12
MUC4
MYH4
MYO16
MYO1A
MYO5A
MYO5C
MYO9B
NAA15
NAALADL2
NAV2
NBEA
NCKAP1
NCKAP5
NCKAP5L
NCOR1
NDNL2
NDUFA5
NEFL
NEO1
NINL
NLGN3
NLGN4Y
NOS1AP
NOS2A
NPAS2
NR1D1
NR3C2
NRCAM
NRG1
NRP2
NTNG1
NUAK1
NUP133
OCRL
ODF3L2
OFD1
OPRM1
OR1C1
OR2M4
OR2T10
OR52M1
OTX1
P2RX4
P2RX5
P4HA2
PAFAH1B1
PARD3B
PAX5
PCDH10
PCDH11X
PCDH15
PCDHGA11
PDCD1
PDE4B
PECR
PER1
PER2
PGLYRP2
PHB
PHF2
PHF3
PHRF1
PINX1
PITX1
PLCD1
PLN
PLXNA3
PLXNA4
PLXNB1
POLA2
POMT1
PON1
POT1
PPP1R1B
PPP2R1B
PREX1
PTEN
PLPPR4
PRKD1
PRKDC
PSMD10
PSMD12
PTGER3
QRICH1
RAI1
RIT2
RPS6KA3
SBF1
SCN1A
SCN8A
SETBP1
SHANK2
SLC45A1
SMARCC2
SMG6
SNAP25
TBC1D23
TRAPPC9
UBL7
XPO1
PTCHD1
RELN
SATB2
SEMA5A
TPH2
TRIP12
TSC1
TSC2
TTN
VPS13B
WDFY3
MAOB
PSD3
PTPN11
RAC1
RERE
RORA
RPL10
SLC12A5
SLC1A1
SLC1A2
SLC25A12
STXBP1
TBR1
TCF4
TRIO
USP7
WDR26
KCND2
MCC
PRICKLE1
PRICKLE2
RBFOX1
SCN9A
SETD2
SETD5
SETDB2
SGSH
SLC16A7
SLC4A10
SLC6A1
SLC6A4
SLC9A9
SMARCA2
SMARCA4
SOX5
SYNGAP1
TANC2
TNIP2
TRAPPC6B
UNC80
WNK3
JARID2
KANK1
KCNJ2
KIF5C
KIT
PHF8
PRODH
PRUNE2
RBM8A
RHEB
SCN2A
SLC6A8
SLC9A6
SNX14
SYN1
SYN2
TBL1XR1
TBX1
TUBGCP5
UPF2
WAC
WNT2
YY1
RAB39B
ROBO2
SH3KBP1
SHANK3
SIN3A
STAG1
SYNE1
TAF1
TCF20
TLK2
TMLHE
TSPAN7
UBE3A
UBE3B
UPF3B
WWOX
HCFC1
HDAC6
HLA-DRB1
IL16
KIF13B
KMO
LIN7B
LPL
LRP2BP
LRRC7
MC4R
MPP6
NOS1
NXF5
OGT
PCDH8
PCDHA1
PCDHA10
PCDHA11
PCDHA12
PCDHA13
PCDHA2
PCDHA3
PCDHA4
PCDHA5
PCDHA6
PCDHA7
PCDHA8
PCDHA9
PCDHAC1
PCDHAC2
PDE1C
PDE4A
PLAUR
PPFIA1
PRKCB
PRPF39
PTBP2
PTGS2
PTK7
PTPRB
PTPRT
PVALB
PYHIN1
RAB11FIP5
RAB19
RAB2A
RAB43
RAD21L1
RANBP17
RAPGEF4
RB1CC1
RBM27
RBMS3
REEP3
RFWD2
RFX3
RGS7
RHOXF1
RIMS1
RIMS3
RNF135
GSN
INADL
KCNJ12
KCNJ15
LRPPRC
MAPK12
MBD6
MYOZ1
NELL1
PEX7
POMGNT1
PRSS38
PTPRC
PXDN
RASD1
RASSF5
RNF38
ROBO1
RPS6KA2
SAE1
SCFD2
SCN4A
SCP2
SDC2
SETDB1
SEZ6L2
SGSM3
SHANK1
SHOX
SLC16A3
SLC22A15
SLC22A9
SLC25A14
SLC25A24
SLC25A39
SLC27A4
SLC30A3
SLC30A5
SLC33A1
SLC35B1
SLC38A10
SLC6A3
SLC7A3
SLC7A5
SLC7A7
SLCO1B3
SMAD4
SMC1A
SMC3
SND1
SNRPN
SNTG2
SPARCL1
RP11-1407O15.2
SASH11
SPAST
SPP2
SRCAP
SRGAP3
SRRM4
SRSF11
SSPO
SSRP1
ST7
STAT1
STK39
STX1A
STXBP5
STYK1
SUCLG2
SYAP1
SYN3
SYNJ1
SYT17
TAF1L
TAF6
TBC1D31
TBC1D5
TBL1X
TCF7L2
TDO2
TECTA
TERF2
TERT
TET2
TGM3
TM4SF19
TNRC6B
TOMM20
TOP1
TOP3B
RNPS1
SIK1
SLC35A3
SLITRK5
SNX19
ST8SIA2
TM4SF20
TMEM231
TNN
TPO
TRIM33
TRPC6
TRPM1
TSHZ3
TSN
TSPAN17
TTC25
TTI2
UBA6
UBE2H
UBE3C
UBN2
UBR5
UBR7
UCN3
UNC13A
UNC79
USH2A
USP15
USP45
VASH1
VIL1
VLDLR
VRK3
VSIG4
WDR93
WNT1
XIRP1
XPC
YWHAE
ZBTB20
ZC3H4
ZMYND11
ZNF292
ZNF462
ZNF517
ZNF548
ZNF559
ZNF626
ZNF713
ZNF804A
ZSWIM6
RLIM
RPP25
SCN5A
SCN7A
SDK1
SERPINE1
SLC24A2
SLC25A27
SLC29A4
SLC39A11
SLIT3
SOD1
SRD5A2
SYT3
TAF1C
TBC1D7
TH
THAP8
THBS1
THRA
TYR
UPB1
USP9Y
UTRN
VIP
YEATS2
YTHDC2
ZBTB16
ZNF18
ZNF385B
ZNF407
ZNF774
ZNF8
ZNF827
ZSWIM5
ZWILCH
TERB2

## Sheet: S. Table 4
Table S4	Conventional GWAS results for GenLang selected subset only
CHR	SNP	POS	A1	A2	Freq	FreqSE	Gene	Location	Effect	SE	P-value GC-ON	N
21	rs4818369	19055075	T	C	0.5994	0.0095	BTG3-C21orf91	intergenic_variant	-0.1539	0.0243	2.368e-10	4152
21	rs7279423	19056462	T	C	0.3071	0.0078	BTG3-C21orf91	intergenic_variant	0.1488	0.0244	1.006e-09	4152
21	rs8127694	19058063	C	G	0.6933	0.008	BTG3-C21orf91	intergenic_variant	-0.1484	0.0244	1.141e-09	4152
21	rs8126902	19058131	T	C	0.6933	0.008	BTG3-C21orf91	intergenic_variant	-0.1484	0.0244	1.145e-09	4152
21	rs2897190	19058673	A	T	0.6933	0.008	BTG3-C21orf91	intergenic_variant	-0.1483	0.0244	1.162e-09	4152
21	rs2405641	19058188	T	G	0.3067	0.008	BTG3-C21orf91	intergenic_variant	0.1483	0.0244	1.168e-09	4152
21	rs4818370	19059398	T	C	0.6935	0.0081	BTG3-C21orf91	intergenic_variant	-0.148	0.0244	1.268e-09	4152
21	rs4818371	19059421	A	C	0.6936	0.0081	BTG3-C21orf91	intergenic_variant	-0.148	0.0244	1.287e-09	4152
21	rs4818368	19055047	T	G	0.6837	0.0095	BTG3-C21orf91	intergenic_variant	-0.1455	0.0243	2.217e-09	4152
21	rs8130508	19049865	A	G	0.3062	0.0145	BTG3-C21orf91	intergenic_variant	0.1416	0.0243	5.861e-09	4152
21	rs62212887	19067026	A	C	0.2128	0.007	BTG3-C21orf91	regulatory_region_variant	0.1544	0.0277	2.576e-08	4152
21	rs9977357	19098758	A	G	0.7464	0.0093	BTG3-C21orf91	regulatory_region_variant	-0.1441	0.0261	3.558e-08	4152
21	rs2897191	19065890	A	G	0.6736	0.0136	BTG3-C21orf91	intergenic_variant	-0.1304	0.024	5.448e-08	4152
21	rs4239822	19065680	T	C	0.6737	0.0134	BTG3-C21orf91	intergenic_variant	-0.1301	0.024	5.626e-08	4152
21	rs2824447	19065456	A	G	0.6737	0.0134	BTG3-C21orf91	intergenic_variant	-0.1299	0.024	5.854e-08	4152
21	rs8133746	19064321	A	G	0.3264	0.0132	BTG3-C21orf91	intergenic_variant	0.1296	0.0239	6.218e-08	4152
21	rs1908443	19063965	A	G	0.6737	0.0133	BTG3-C21orf91	intergenic_variant	-0.1291	0.0239	6.958e-08	4152
21	rs8132994	19061281	T	G	0.6727	0.0134	BTG3-C21orf91	regulatory_region_variant	-0.1285	0.0239	7.929e-08	4152
21	rs2101523	19097889	T	C	0.2512	0.006	BTG3-C21orf91	intergenic_variant	0.1404	0.0262	8.31e-08	4152
21	rs2824444	19063194	T	C	0.6737	0.0132	BTG3-C21orf91	regulatory_region_variant	-0.128	0.0239	8.851e-08	4152
21	rs4607018	19062242	T	G	0.6727	0.0135	BTG3-C21orf91	regulatory_region_variant	-0.1271	0.0239	1.077e-07	4152
21	rs11702466	19077597	A	T	0.7871	0.0078	BTG3-C21orf91	intergenic_variant	-0.1466	0.0279	1.55e-07	4152
21	rs8129323	19077307	C	G	0.7871	0.0078	BTG3-C21orf91	intergenic_variant	-0.1466	0.0279	1.563e-07	4152
21	rs728013	19046893	A	G	0.6638	0.0194	BTG3-C21orf91	intergenic_variant	-0.1234	0.0236	1.759e-07	4152
21	rs728014	19046786	T	C	0.3362	0.0194	BTG3-C21orf91	regulatory_region_variant	0.1234	0.0236	1.776e-07	4152
21	rs728015	19046753	T	C	0.6635	0.0192	BTG3-C21orf91	regulatory_region_variant	-0.1232	0.0236	1.791e-07	4152
20	rs6090818	46883131	T	G	0.8058	0.023	LINC00494	intergenic_variant	0.1537	0.0295	1.815e-07	4152
21	rs1389996	19046239	A	G	0.6637	0.0193	BTG3-C21orf91	regulatory_region_variant	-0.1229	0.0236	1.973e-07	4152
21	rs1389997	19046075	T	G	0.3302	0.0175	BTG3-C21orf91	regulatory_region_variant	0.1232	0.0237	2.13e-07	4152
21	rs4818367	19044055	T	C	0.3361	0.0193	BTG3-C21orf91	intergenic_variant	0.1228	0.0237	2.238e-07	4152
21	rs928249	19055268	T	G	0.353	0.0103	BTG3-C21orf91	intergenic_variant	0.1209	0.0234	2.349e-07	4152
20	rs2021211	46869744	A	G	0.1944	0.0252	LINC00494	intergenic_variant	-0.1535	0.0297	2.476e-07	4152
21	rs4818366	19043944	T	G	0.3361	0.0192	BTG3-C21orf91	intergenic_variant	0.1226	0.0238	2.512e-07	4152
21	rs62212888	19070438	A	G	0.776	0.0088	BTG3-C21orf91	intergenic_variant	-0.1398	0.0271	2.538e-07	4152
21	rs2824440	19045684	A	T	0.3366	0.019	BTG3-C21orf91	regulatory_region_variant	0.1217	0.0236	2.642e-07	4152
21	rs9977139	19098871	T	C	0.2288	0.0083	BTG3-C21orf91	regulatory_region_variant	0.1381	0.0268	2.66e-07	4152
5	rs6865160	31766737	C	G	0.5507	0.0077	PDZD2	intron_variant	0.1314	0.0256	2.822e-07	4152
21	rs2824436	19044486	T	C	0.6634	0.019	BTG3-C21orf91	intergenic_variant	-0.1215	0.0237	2.859e-07	4152
21	rs2824443	19055599	A	G	0.1877	0.0058	BTG3-C21orf91	intergenic_variant	0.1485	0.029	2.988e-07	4152
21	rs4816763	19049405	A	C	0.3353	0.0185	BTG3-C21orf91	intergenic_variant	0.1213	0.0238	3.499e-07	4152
21	rs62212912	19089029	A	C	0.213	0.0084	BTG3-C21orf91	intergenic_variant	0.1411	0.0279	4.23e-07	4152
21	rs62241781	19049137	A	G	0.1923	0.0072	BTG3-C21orf91	intergenic_variant	0.1464	0.029	4.276e-07	4152
21	rs1552594	19093745	A	G	0.2131	0.0083	BTG3-C21orf91	intergenic_variant	0.1408	0.0279	4.389e-07	4152
21	rs1967926	19066540	T	G	0.658	0.0142	BTG3-C21orf91	intergenic_variant	-0.119	0.0236	4.69e-07	4152
21	rs1967925	19066534	T	C	0.3417	0.0144	BTG3-C21orf91	intergenic_variant	0.1187	0.0236	5.169e-07	4152
21	rs8132709	19061093	T	G	0.1948	0.007	BTG3-C21orf91	regulatory_region_variant	0.1437	0.0287	5.344e-07	4152
21	rs62212911	19087308	A	G	0.7871	0.008	BTG3-C21orf91	intergenic_variant	-0.1398	0.0279	5.412e-07	4152
21	rs2824449	19068204	A	T	0.3425	0.0144	BTG3-C21orf91	intergenic_variant	0.1184	0.0236	5.458e-07	4152
21	rs9975809	19066901	A	G	0.3424	0.0142	BTG3-C21orf91	regulatory_region_variant	0.1182	0.0236	5.531e-07	4152
21	rs9979300	19066960	T	C	0.6577	0.0142	BTG3-C21orf91	regulatory_region_variant	-0.118	0.0236	5.672e-07	4152
21	rs2824461	19101049	A	G	0.7526	0.0089	BTG3-C21orf91	intergenic_variant	-0.1313	0.0263	5.712e-07	4152
21	rs62212885	19062885	T	C	0.2	0.0046	BTG3-C21orf91	regulatory_region_variant	0.142	0.0285	5.994e-07	4152
21	rs4818376	19065816	T	C	0.7997	0.0048	BTG3-C21orf91	intergenic_variant	-0.1424	0.0285	6.017e-07	4152
21	rs62212886	19063040	T	G	0.2	0.0046	BTG3-C21orf91	regulatory_region_variant	0.1419	0.0285	6.107e-07	4152
21	rs2824448	19066129	C	G	0.2	0.005	BTG3-C21orf91	intergenic_variant	0.1424	0.0286	6.326e-07	4152
21	rs4818375	19063736	C	G	0.2001	0.0046	BTG3-C21orf91	regulatory_region_variant	0.1417	0.0285	6.374e-07	4152
21	rs11702360	19061797	T	C	0.1855	0.005	BTG3-C21orf91	regulatory_region_variant	0.1454	0.0292	6.455e-07	4152
21	rs62241783	19051327	A	G	0.2016	0.0095	BTG3-C21orf91	regulatory_region_variant	0.1403	0.0284	7.505e-07	4152
21	rs11700713	19095382	T	C	0.6867	0.0132	BTG3-C21orf91	intergenic_variant	-0.1229	0.025	8.789e-07	4152
21	rs28802576	19082765	T	C	0.6549	0.0142	BTG3-C21orf91	intergenic_variant	-0.1178	0.0241	9.962e-07	4152

## Sheet: S. Table 5
Table S5	FUMA eQTL SNPs and tissues for conventional GWAS of GenLang selected subset only
Only SNPs with a conventional GWAS p-value of ~/<10-7 were included
CHR	SNP	POS	db	tissue	testedAllele	p	signed_stats	FDR	RiskIncAllele	alignedDirection	symbol	eqtlMapFilt
21	rs11700713	19095382	GTEx/v8	Skin_Sun_Exposed_Lower_leg	C	8.19875e-15	-0.171615	4.57964e-13	C	-	C21orf91	1
21	rs11700713	19095382	GTEx/v7	Skin_Sun_Exposed_Lower_leg	C	3.22577e-09	-0.151835	4.34393e-08	C	-	C21orf91	1
21	rs11700713	19095382	GTEx/v8	Esophagus_Mucosa	C	1.77782e-07	-0.160169	5.26591e-08	C	-	C21orf91	1
21	rs11700713	19095382	GTEx/v8	Brain_Cerebellum	C	3.05557e-05	-0.292192	1.67466e-10	C	-	C21orf91	1
21	rs11700713	19095382	GTEx/v8	Skin_Not_Sun_Exposed_Suprapubic	C	6.80966e-05	-0.0970606	1.18221e-05	C	-	C21orf91	1
21	rs11702360	19061797	GTEx/v8	Skin_Sun_Exposed_Lower_leg	T	1.42208e-11	-0.19676	4.57964e-13	T	-	C21orf91	0
21	rs11702360	19061797	GTEx/v8	Brain_Cerebellum	T	9.49392e-09	-0.498057	1.67466e-10	T	-	C21orf91	0
21	rs11702360	19061797	eQTLcatalogue	TwinsUK_ge_skin	C	4.47877e-07	-0.136277	0.00223938	T	+	C21orf91	0
21	rs11702360	19061797	GTEx/v7	Skin_Sun_Exposed_Lower_leg	T	1.36382e-06	-0.161277	4.34393e-08	T	-	C21orf91	0
21	rs11702360	19061797	GTEx/v7	Brain_Cerebellum	T	1.67305e-06	-0.469417	1.32342e-07	T	-	C21orf91	0
21	rs11702360	19061797	GTEx/v8	Skin_Not_Sun_Exposed_Suprapubic	T	8.26712e-06	-0.13897	1.18221e-05	T	-	C21orf91	0
21	rs11702360	19061797	GTEx/v8	Brain_Cerebellar_Hemisphere	T	1.38652e-05	-0.49514	9.15194e-07	T	-	C21orf91	0
21	rs11702466	19077597	GTEx/v8	Skin_Sun_Exposed_Lower_leg	T	1.88857e-13	-0.201018	4.57964e-13	T	-	C21orf91	0
21	rs11702466	19077597	GTEx/v8	Brain_Cerebellum	T	1.96877e-11	-0.545051	1.67466e-10	T	-	C21orf91	0
21	rs11702466	19077597	GTEx/v7	Brain_Cerebellum	T	6.1411e-09	-0.526303	1.32342e-07	T	-	C21orf91	0
21	rs11702466	19077597	GTEx/v7	Skin_Sun_Exposed_Lower_leg	T	2.30369e-08	-0.173728	4.34393e-08	T	-	C21orf91	0
21	rs11702466	19077597	GTEx/v8	Skin_Not_Sun_Exposed_Suprapubic	T	3.21724e-07	-0.152318	1.18221e-05	T	-	C21orf91	0
21	rs11702466	19077597	GTEx/v8	Brain_Cerebellar_Hemisphere	T	6.51875e-07	-0.541187	9.15194e-07	T	-	C21orf91	0
21	rs11702466	19077597	GTEx/v8	Esophagus_Mucosa	T	9.05896e-05	-0.140895	5.26591e-08	T	-	C21orf91	0
21	rs1552594	19093745	GTEx/v8	Skin_Sun_Exposed_Lower_leg	A	3.4993e-13	-0.194547	4.57964e-13	A	-	C21orf91	0
21	rs1552594	19093745	GTEx/v8	Brain_Cerebellum	A	1.96877e-11	-0.545051	1.67466e-10	A	-	C21orf91	0
21	rs1552594	19093745	GTEx/v7	Brain_Cerebellum	A	6.1411e-09	-0.526303	1.32342e-07	A	-	C21orf91	0
21	rs1552594	19093745	GTEx/v7	Skin_Sun_Exposed_Lower_leg	A	3.54685e-08	-0.169391	4.34393e-08	A	-	C21orf91	0
21	rs1552594	19093745	GTEx/v8	Brain_Cerebellar_Hemisphere	A	2.92176e-07	-0.550652	9.15194e-07	A	-	C21orf91	0
21	rs1552594	19093745	GTEx/v8	Skin_Not_Sun_Exposed_Suprapubic	A	1.20201e-06	-0.143477	1.18221e-05	A	-	C21orf91	0
21	rs1552594	19093745	GTEx/v8	Esophagus_Mucosa	A	1.46814e-05	-0.153422	5.26591e-08	A	-	C21orf91	0
21	rs1552594	19093745	GTEx/v8	Brain_Caudate_basal_ganglia	A	2.77502e-05	0.216603	0.0125993	A	+	BTG3	0
21	rs1908443	19063965	GTEx/v8	Skin_Sun_Exposed_Lower_leg	G	5.41998e-17	-0.185732	4.57964e-13	G	-	C21orf91	0
21	rs1908443	19063965	GTEx/v8	Esophagus_Mucosa	G	6.20293e-12	-0.210422	5.26591e-08	G	-	C21orf91	0
21	rs1908443	19063965	GTEx/v7	Skin_Sun_Exposed_Lower_leg	G	1.32346e-11	-0.17607	4.34393e-08	G	-	C21orf91	0
21	rs1908443	19063965	GTEx/v8	Skin_Not_Sun_Exposed_Suprapubic	G	6.09462e-08	-0.126794	1.18221e-05	G	-	C21orf91	0
21	rs1908443	19063965	eQTLcatalogue	TwinsUK_ge_skin	A	1.31887e-06	-0.105814	0.00659435	G	+	C21orf91	0
21	rs1908443	19063965	GTEx/v7	Esophagus_Mucosa	G	1.58165e-06	-0.1847	0.000534962	G	-	C21orf91	0
21	rs1908443	19063965	GTEx/v8	Brain_Cerebellar_Hemisphere	G	2.07434e-05	-0.371849	9.15194e-07	G	-	C21orf91	0
21	rs1908443	19063965	GTEx/v7	Skin_Not_Sun_Exposed_Suprapubic	G	2.44771e-05	-0.131034	0.000185956	G	-	C21orf91	0
21	rs1967925	19066534	GTEx/v8	Skin_Sun_Exposed_Lower_leg	T	1.25058e-17	-0.190731	4.57964e-13	T	-	C21orf91	0
21	rs1967925	19066534	GTEx/v7	Skin_Sun_Exposed_Lower_leg	T	7.9224e-12	-0.17632	4.34393e-08	T	-	C21orf91	0
21	rs1967925	19066534	GTEx/v8	Esophagus_Mucosa	T	7.01459e-11	-0.200861	5.26591e-08	T	-	C21orf91	0
21	rs1967925	19066534	GTEx/v8	Skin_Not_Sun_Exposed_Suprapubic	T	1.01577e-06	-0.117667	1.18221e-05	T	-	C21orf91	0
21	rs1967925	19066534	GTEx/v7	Esophagus_Mucosa	T	1.94674e-06	-0.181459	0.000534962	T	-	C21orf91	0
21	rs1967925	19066534	GTEx/v8	Brain_Cerebellum	T	5.08595e-06	-0.308186	1.67466e-10	T	-	C21orf91	0
21	rs1967925	19066534	eQTLcatalogue	TwinsUK_ge_skin	C	8.85282e-06	-0.0967895	0.0442641	T	+	C21orf91	0
21	rs1967925	19066534	GTEx/v8	Brain_Cerebellar_Hemisphere	T	3.99732e-05	-0.368626	9.15194e-07	T	-	C21orf91	0
21	rs1967926	19066540	GTEx/v8	Skin_Sun_Exposed_Lower_leg	G	4.08299e-17	-0.18807	4.57964e-13	G	-	C21orf91	0
21	rs1967926	19066540	GTEx/v7	Skin_Sun_Exposed_Lower_leg	G	1.52344e-11	-0.174277	4.34393e-08	G	-	C21orf91	0
21	rs1967926	19066540	GTEx/v8	Esophagus_Mucosa	G	8.09652e-11	-0.200442	5.26591e-08	G	-	C21orf91	0
21	rs1967926	19066540	GTEx/v8	Skin_Not_Sun_Exposed_Suprapubic	G	1.01577e-06	-0.117667	1.18221e-05	G	-	C21orf91	0
21	rs1967926	19066540	GTEx/v7	Esophagus_Mucosa	G	2.42437e-06	-0.180003	0.000534962	G	-	C21orf91	0
21	rs1967926	19066540	GTEx/v8	Brain_Cerebellum	G	5.08595e-06	-0.308186	1.67466e-10	G	-	C21orf91	0
21	rs1967926	19066540	eQTLcatalogue	TwinsUK_ge_skin	T	8.85282e-06	-0.0967895	0.0442641	G	+	C21orf91	0
21	rs1967926	19066540	GTEx/v8	Brain_Cerebellar_Hemisphere	G	3.99732e-05	-0.368626	9.15194e-07	G	-	C21orf91	0
21	rs2101523	19097889	GTEx/v8	Skin_Sun_Exposed_Lower_leg	T	3.18208e-13	-0.180767	4.57964e-13	T	-	C21orf91	0
21	rs2101523	19097889	GTEx/v8	Brain_Cerebellum	T	1.63989e-11	-0.50546	1.67466e-10	T	-	C21orf91	0
21	rs2101523	19097889	GTEx/v7	Brain_Cerebellum	T	6.10368e-09	-0.469161	1.32342e-07	T	-	C21orf91	0
21	rs2101523	19097889	GTEx/v7	Skin_Sun_Exposed_Lower_leg	T	8.07515e-08	-0.153342	4.34393e-08	T	-	C21orf91	0
21	rs2101523	19097889	GTEx/v7	Skin_Not_Sun_Exposed_Suprapubic	T	9.70885e-08	-0.189949	0.000185956	T	-	C21orf91	0
21	rs2101523	19097889	GTEx/v8	Brain_Cerebellar_Hemisphere	T	1.96713e-07	-0.519842	9.15194e-07	T	-	C21orf91	0
21	rs2101523	19097889	GTEx/v8	Skin_Not_Sun_Exposed_Suprapubic	T	1.44409e-06	-0.129886	1.18221e-05	T	-	C21orf91	0
21	rs2101523	19097889	GTEx/v7	Esophagus_Mucosa	T	5.5083e-06	-0.185793	0.000534962	T	-	C21orf91	0
21	rs2101523	19097889	GTEx/v8	Brain_Caudate_basal_ganglia	T	1.60379e-05	0.193439	0.0125993	T	+	BTG3	0
21	rs2101523	19097889	GTEx/v8	Esophagus_Mucosa	T	1.64369e-05	-0.144324	5.26591e-08	T	-	C21orf91	0
21	rs2405641	19058188	GTEx/v8	Skin_Sun_Exposed_Lower_leg	T	5.54968e-15	-0.178784	4.57964e-13	T	-	C21orf91	0
21	rs2405641	19058188	GTEx/v7	Skin_Sun_Exposed_Lower_leg	T	4.38803e-12	-0.18313	4.34393e-08	T	-	C21orf91	0
21	rs2405641	19058188	GTEx/v8	Esophagus_Mucosa	T	4.93192e-11	-0.203274	5.26591e-08	T	-	C21orf91	0
21	rs2405641	19058188	GTEx/v8	Skin_Not_Sun_Exposed_Suprapubic	T	1.73344e-07	-0.128042	1.18221e-05	T	-	C21orf91	0
21	rs2405641	19058188	eQTLcatalogue	TwinsUK_ge_skin	G	2.13999e-07	-0.114268	0.00107	T	+	C21orf91	0
21	rs2405641	19058188	GTEx/v7	Esophagus_Mucosa	T	1.18129e-06	-0.19223	0.000534962	T	-	C21orf91	0
21	rs2405641	19058188	GTEx/v8	Brain_Cerebellum	T	6.76561e-06	-0.307934	1.67466e-10	T	-	C21orf91	0
21	rs2405641	19058188	GTEx/v7	Skin_Not_Sun_Exposed_Suprapubic	T	7.81327e-06	-0.144331	0.000185956	T	-	C21orf91	0
21	rs2405641	19058188	GTEx/v7	Brain_Cerebellum	T	1.1595e-05	-0.332916	1.32342e-07	T	-	C21orf91	0
21	rs2405641	19058188	GTEx/v8	Brain_Cerebellar_Hemisphere	T	2.3583e-05	-0.406994	9.15194e-07	T	-	C21orf91	0
21	rs2824443	19055599	GTEx/v8	Skin_Sun_Exposed_Lower_leg	A	3.83947e-11	-0.192599	4.57964e-13	A	-	C21orf91	0
21	rs2824443	19055599	GTEx/v8	Brain_Cerebellum	A	5.05145e-09	-0.504866	1.67466e-10	A	-	C21orf91	0
21	rs2824443	19055599	eQTLcatalogue	TwinsUK_ge_skin	G	5.47818e-07	-0.134843	0.00273909	A	+	C21orf91	0
21	rs2824443	19055599	GTEx/v7	Skin_Sun_Exposed_Lower_leg	A	1.20766e-06	-0.161951	4.34393e-08	A	-	C21orf91	0
21	rs2824443	19055599	GTEx/v7	Brain_Cerebellum	A	2.13654e-06	-0.461653	1.32342e-07	A	-	C21orf91	0
21	rs2824443	19055599	GTEx/v8	Skin_Not_Sun_Exposed_Suprapubic	A	7.95136e-06	-0.13928	1.18221e-05	A	-	C21orf91	0
21	rs2824443	19055599	GTEx/v8	Brain_Cerebellar_Hemisphere	A	1.38652e-05	-0.49514	9.15194e-07	A	-	C21orf91	0
21	rs2824444	19063194	GTEx/v8	Skin_Sun_Exposed_Lower_leg	C	5.41998e-17	-0.185732	4.57964e-13	C	-	C21orf91	0
21	rs2824444	19063194	GTEx/v8	Esophagus_Mucosa	C	6.20293e-12	-0.210422	5.26591e-08	C	-	C21orf91	0
21	rs2824444	19063194	GTEx/v7	Skin_Sun_Exposed_Lower_leg	C	1.34421e-11	-0.175881	4.34393e-08	C	-	C21orf91	0
21	rs2824444	19063194	GTEx/v8	Skin_Not_Sun_Exposed_Suprapubic	C	6.09462e-08	-0.126794	1.18221e-05	C	-	C21orf91	0
21	rs2824444	19063194	eQTLcatalogue	TwinsUK_ge_skin	T	1.31887e-06	-0.105814	0.00659435	C	+	C21orf91	0
21	rs2824444	19063194	GTEx/v7	Esophagus_Mucosa	C	1.87331e-06	-0.182957	0.000534962	C	-	C21orf91	0
21	rs2824444	19063194	GTEx/v8	Brain_Cerebellar_Hemisphere	C	2.07434e-05	-0.371849	9.15194e-07	C	-	C21orf91	0
21	rs2824444	19063194	GTEx/v7	Skin_Not_Sun_Exposed_Suprapubic	C	2.26486e-05	-0.131423	0.000185956	C	-	C21orf91	0
21	rs2824447	19065456	GTEx/v8	Skin_Sun_Exposed_Lower_leg	G	5.41998e-17	-0.185732	4.57964e-13	G	-	C21orf91	0
21	rs2824447	19065456	GTEx/v8	Esophagus_Mucosa	G	6.20293e-12	-0.210422	5.26591e-08	G	-	C21orf91	0
21	rs2824447	19065456	GTEx/v7	Skin_Sun_Exposed_Lower_leg	G	1.34421e-11	-0.175881	4.34393e-08	G	-	C21orf91	0
21	rs2824447	19065456	GTEx/v8	Skin_Not_Sun_Exposed_Suprapubic	G	6.09462e-08	-0.126794	1.18221e-05	G	-	C21orf91	0
21	rs2824447	19065456	GTEx/v7	Esophagus_Mucosa	G	1.87331e-06	-0.182957	0.000534962	G	-	C21orf91	0
21	rs2824447	19065456	eQTLcatalogue	TwinsUK_ge_skin	A	2.48862e-06	-0.103102	0.0124431	G	+	C21orf91	0
21	rs2824447	19065456	GTEx/v8	Brain_Cerebellar_Hemisphere	G	2.07434e-05	-0.371849	9.15194e-07	G	-	C21orf91	0
21	rs2824447	19065456	GTEx/v7	Skin_Not_Sun_Exposed_Suprapubic	G	2.26486e-05	-0.131423	0.000185956	G	-	C21orf91	0
21	rs2824448	19066129	GTEx/v8	Skin_Sun_Exposed_Lower_leg	C	1.37488e-11	-0.180852	4.57964e-13	C	-	C21orf91	0
21	rs2824448	19066129	eQTLcatalogue	TwinsUK_ge_skin	G	4.95248e-08	-0.143169	0.000247624	C	+	C21orf91	0
21	rs2824448	19066129	GTEx/v8	Brain_Cerebellum	C	2.92976e-07	-0.413951	1.67466e-10	C	-	C21orf91	0
21	rs2824448	19066129	GTEx/v7	Skin_Sun_Exposed_Lower_leg	C	1.01196e-06	-0.151634	4.34393e-08	C	-	C21orf91	0
21	rs2824448	19066129	GTEx/v8	Skin_Not_Sun_Exposed_Suprapubic	C	1.74996e-06	-0.135832	1.18221e-05	C	-	C21orf91	0
21	rs2824448	19066129	GTEx/v7	Skin_Not_Sun_Exposed_Suprapubic	C	5.86808e-06	-0.167023	0.000185956	C	-	C21orf91	0
21	rs2824448	19066129	GTEx/v8	Esophagus_Mucosa	C	9.1321e-06	-0.155365	5.26591e-08	C	-	C21orf91	0
21	rs2824448	19066129	GTEx/v8	Brain_Cerebellar_Hemisphere	C	2.06449e-05	-0.446022	9.15194e-07	C	-	C21orf91	0
21	rs2824449	19068204	GTEx/v8	Skin_Sun_Exposed_Lower_leg	A	6.26539e-17	-0.187045	4.57964e-13	A	-	C21orf91	0
21	rs2824449	19068204	GTEx/v7	Skin_Sun_Exposed_Lower_leg	A	2.1208e-11	-0.172829	4.34393e-08	A	-	C21orf91	0
21	rs2824449	19068204	GTEx/v8	Esophagus_Mucosa	A	5.0675e-11	-0.202529	5.26591e-08	A	-	C21orf91	0
21	rs2824449	19068204	GTEx/v8	Skin_Not_Sun_Exposed_Suprapubic	A	8.78705e-07	-0.1183	1.18221e-05	A	-	C21orf91	0
21	rs2824449	19068204	GTEx/v7	Esophagus_Mucosa	A	1.5804e-06	-0.183789	0.000534962	A	-	C21orf91	0
21	rs2824449	19068204	GTEx/v8	Brain_Cerebellum	A	8.17785e-06	-0.301901	1.67466e-10	A	-	C21orf91	0
21	rs2824449	19068204	eQTLcatalogue	TwinsUK_ge_skin	T	8.85282e-06	-0.0967895	0.0442641	A	+	C21orf91	0
21	rs2824461	19101049	GTEx/v8	Skin_Sun_Exposed_Lower_leg	G	1.08077e-15	-0.196096	4.57964e-13	G	-	C21orf91	0
21	rs2824461	19101049	GTEx/v7	Skin_Sun_Exposed_Lower_leg	G	9.73719e-11	-0.185125	4.34393e-08	G	-	C21orf91	0
21	rs2824461	19101049	GTEx/v8	Brain_Cerebellum	G	1.83525e-09	-0.447982	1.67466e-10	G	-	C21orf91	0
21	rs2824461	19101049	GTEx/v8	Skin_Not_Sun_Exposed_Suprapubic	G	1.73612e-08	-0.148271	1.18221e-05	G	-	C21orf91	0
21	rs2824461	19101049	GTEx/v7	Skin_Not_Sun_Exposed_Suprapubic	G	7.29683e-08	-0.185581	0.000185956	G	-	C21orf91	0
21	rs2824461	19101049	GTEx/v7	Brain_Cerebellum	G	8.53269e-07	-0.406453	1.32342e-07	G	-	C21orf91	0
21	rs2824461	19101049	GTEx/v8	Brain_Cerebellar_Hemisphere	G	2.34615e-06	-0.458334	9.15194e-07	G	-	C21orf91	0
21	rs2824461	19101049	GTEx/v8	Brain_Caudate_basal_ganglia	G	6.59184e-06	0.203301	0.0125993	G	+	BTG3	0
21	rs2824461	19101049	GTEx/v7	Esophagus_Mucosa	G	2.37041e-05	-0.16891	0.000534962	G	-	C21orf91	0
21	rs2824461	19101049	GTEx/v8	Esophagus_Mucosa	G	3.72364e-05	-0.136788	5.26591e-08	G	-	C21orf91	0
21	rs2897190	19058673	GTEx/v8	Skin_Sun_Exposed_Lower_leg	T	6.0694e-16	-0.18463	4.57964e-13	T	-	C21orf91	0
21	rs2897190	19058673	GTEx/v7	Skin_Sun_Exposed_Lower_leg	T	1.13651e-11	-0.180121	4.34393e-08	T	-	C21orf91	0
21	rs2897190	19058673	GTEx/v8	Esophagus_Mucosa	T	2.41577e-11	-0.20553	5.26591e-08	T	-	C21orf91	0
21	rs2897190	19058673	GTEx/v8	Skin_Not_Sun_Exposed_Suprapubic	T	1.37268e-07	-0.12826	1.18221e-05	T	-	C21orf91	0
21	rs2897190	19058673	eQTLcatalogue	TwinsUK_ge_skin	A	2.13999e-07	-0.114268	0.00107	T	+	C21orf91	0
21	rs2897190	19058673	GTEx/v7	Esophagus_Mucosa	T	6.8775e-07	-0.197141	0.000534962	T	-	C21orf91	0
21	rs2897190	19058673	GTEx/v8	Brain_Cerebellum	T	6.76561e-06	-0.307934	1.67466e-10	T	-	C21orf91	0
21	rs2897190	19058673	GTEx/v7	Brain_Cerebellum	T	1.02494e-05	-0.33652	1.32342e-07	T	-	C21orf91	0
21	rs2897190	19058673	GTEx/v7	Skin_Not_Sun_Exposed_Suprapubic	T	1.42861e-05	-0.14004	0.000185956	T	-	C21orf91	0
21	rs2897190	19058673	GTEx/v8	Brain_Cerebellar_Hemisphere	T	2.3583e-05	-0.406994	9.15194e-07	T	-	C21orf91	0
21	rs2897191	19065890	GTEx/v8	Skin_Sun_Exposed_Lower_leg	G	1.5718e-17	-0.188976	4.57964e-13	G	-	C21orf91	0
21	rs2897191	19065890	GTEx/v8	Esophagus_Mucosa	G	5.28126e-12	-0.210078	5.26591e-08	G	-	C21orf91	0
21	rs2897191	19065890	GTEx/v7	Skin_Sun_Exposed_Lower_leg	G	1.98392e-10	-0.177947	4.34393e-08	G	-	C21orf91	0
21	rs2897191	19065890	GTEx/v8	Skin_Not_Sun_Exposed_Suprapubic	G	5.11259e-08	-0.126938	1.18221e-05	G	-	C21orf91	0
21	rs2897191	19065890	GTEx/v7	Esophagus_Mucosa	G	1.07047e-06	-0.208557	0.000534962	G	-	C21orf91	0
21	rs2897191	19065890	eQTLcatalogue	TwinsUK_ge_skin	A	2.17416e-06	-0.103765	0.0108708	G	+	C21orf91	0
21	rs2897191	19065890	GTEx/v7	Skin_Not_Sun_Exposed_Suprapubic	G	7.82171e-06	-0.147247	0.000185956	G	-	C21orf91	0
21	rs2897191	19065890	GTEx/v8	Brain_Cerebellar_Hemisphere	G	2.07434e-05	-0.371849	9.15194e-07	G	-	C21orf91	0
21	rs4239822	19065680	GTEx/v8	Skin_Sun_Exposed_Lower_leg	C	4.31862e-17	-0.185957	4.57964e-13	C	-	C21orf91	0
21	rs4239822	19065680	GTEx/v8	Esophagus_Mucosa	C	5.28126e-12	-0.210078	5.26591e-08	C	-	C21orf91	0
21	rs4239822	19065680	GTEx/v7	Skin_Sun_Exposed_Lower_leg	C	2.15608e-11	-0.174241	4.34393e-08	C	-	C21orf91	0
21	rs4239822	19065680	GTEx/v8	Skin_Not_Sun_Exposed_Suprapubic	C	5.11259e-08	-0.126938	1.18221e-05	C	-	C21orf91	0
21	rs4239822	19065680	eQTLcatalogue	TwinsUK_ge_skin	T	2.17416e-06	-0.103765	0.0108708	C	+	C21orf91	0
21	rs4239822	19065680	GTEx/v7	Esophagus_Mucosa	C	4.55223e-06	-0.177397	0.000534962	C	-	C21orf91	0
21	rs4239822	19065680	GTEx/v8	Brain_Cerebellar_Hemisphere	C	2.07434e-05	-0.371849	9.15194e-07	C	-	C21orf91	0
21	rs4607018	19062242	GTEx/v8	Skin_Sun_Exposed_Lower_leg	G	1.20059e-16	-0.184253	4.57964e-13	G	-	C21orf91	0
21	rs4607018	19062242	GTEx/v8	Esophagus_Mucosa	G	7.24776e-12	-0.210778	5.26591e-08	G	-	C21orf91	0
21	rs4607018	19062242	GTEx/v7	Skin_Sun_Exposed_Lower_leg	G	9.79669e-12	-0.177677	4.34393e-08	G	-	C21orf91	0
21	rs4607018	19062242	GTEx/v8	Skin_Not_Sun_Exposed_Suprapubic	G	1.7069e-07	-0.122261	1.18221e-05	G	-	C21orf91	0
21	rs4607018	19062242	GTEx/v7	Esophagus_Mucosa	G	9.11304e-07	-0.191169	0.000534962	G	-	C21orf91	0
21	rs4607018	19062242	eQTLcatalogue	TwinsUK_ge_skin	T	1.31887e-06	-0.105814	0.00659435	G	+	C21orf91	0
21	rs4607018	19062242	GTEx/v8	Brain_Cerebellum	G	1.6205e-05	-0.279896	1.67466e-10	G	-	C21orf91	0
21	rs4607018	19062242	GTEx/v8	Brain_Cerebellar_Hemisphere	G	1.65355e-05	-0.377478	9.15194e-07	G	-	C21orf91	0
21	rs4818368	19055047	eQTLcatalogue	TwinsUK_ge_skin	T	1.30719e-07	-0.11565	0.000653595	G	+	C21orf91	0
21	rs4818370	19059398	GTEx/v8	Skin_Sun_Exposed_Lower_leg	C	5.54968e-15	-0.178784	4.57964e-13	C	-	C21orf91	0
21	rs4818370	19059398	GTEx/v7	Skin_Sun_Exposed_Lower_leg	C	2.0074e-11	-0.177745	4.34393e-08	C	-	C21orf91	0
21	rs4818370	19059398	GTEx/v8	Esophagus_Mucosa	C	6.28614e-11	-0.201585	5.26591e-08	C	-	C21orf91	0
21	rs4818370	19059398	GTEx/v8	Skin_Not_Sun_Exposed_Suprapubic	C	1.84396e-07	-0.127482	1.18221e-05	C	-	C21orf91	0
21	rs4818370	19059398	eQTLcatalogue	TwinsUK_ge_skin	T	2.08749e-07	-0.114427	0.00104375	C	+	C21orf91	0
21	rs4818370	19059398	GTEx/v7	Esophagus_Mucosa	C	2.89586e-06	-0.185208	0.000534962	C	-	C21orf91	0
21	rs4818370	19059398	GTEx/v8	Brain_Cerebellum	C	6.76561e-06	-0.307934	1.67466e-10	C	-	C21orf91	0
21	rs4818370	19059398	GTEx/v7	Brain_Cerebellum	C	8.50287e-06	-0.336664	1.32342e-07	C	-	C21orf91	0
21	rs4818370	19059398	GTEx/v7	Skin_Not_Sun_Exposed_Suprapubic	C	8.93974e-06	-0.142717	0.000185956	C	-	C21orf91	0
21	rs4818370	19059398	GTEx/v8	Brain_Cerebellar_Hemisphere	C	2.3583e-05	-0.406994	9.15194e-07	C	-	C21orf91	0
21	rs4818371	19059421	GTEx/v8	Skin_Sun_Exposed_Lower_leg	C	5.54968e-15	-0.178784	4.57964e-13	C	-	C21orf91	0
21	rs4818371	19059421	GTEx/v7	Skin_Sun_Exposed_Lower_leg	C	2.60578e-11	-0.176662	4.34393e-08	C	-	C21orf91	0
21	rs4818371	19059421	GTEx/v8	Esophagus_Mucosa	C	6.28614e-11	-0.201585	5.26591e-08	C	-	C21orf91	0
21	rs4818371	19059421	GTEx/v8	Skin_Not_Sun_Exposed_Suprapubic	C	1.84396e-07	-0.127482	1.18221e-05	C	-	C21orf91	0
21	rs4818371	19059421	eQTLcatalogue	TwinsUK_ge_skin	A	2.08749e-07	-0.114427	0.00104375	C	+	C21orf91	0
21	rs4818371	19059421	GTEx/v7	Esophagus_Mucosa	C	1.7486e-06	-0.188437	0.000534962	C	-	C21orf91	0
21	rs4818371	19059421	GTEx/v8	Brain_Cerebellum	C	6.76561e-06	-0.307934	1.67466e-10	C	-	C21orf91	0
21	rs4818371	19059421	GTEx/v7	Brain_Cerebellum	C	8.50287e-06	-0.336664	1.32342e-07	C	-	C21orf91	0
21	rs4818371	19059421	GTEx/v7	Skin_Not_Sun_Exposed_Suprapubic	C	9.37878e-06	-0.142114	0.000185956	C	-	C21orf91	0
21	rs4818371	19059421	GTEx/v8	Brain_Cerebellar_Hemisphere	C	2.3583e-05	-0.406994	9.15194e-07	C	-	C21orf91	0
21	rs4818375	19063736	GTEx/v8	Skin_Sun_Exposed_Lower_leg	C	1.09383e-11	-0.181407	4.57964e-13	C	-	C21orf91	0
21	rs4818375	19063736	eQTLcatalogue	TwinsUK_ge_skin	G	2.64331e-08	-0.14577	0.000132166	C	+	C21orf91	0
21	rs4818375	19063736	GTEx/v8	Brain_Cerebellum	C	1.83328e-07	-0.421076	1.67466e-10	C	-	C21orf91	0
21	rs4818375	19063736	GTEx/v8	Skin_Not_Sun_Exposed_Suprapubic	C	1.46182e-06	-0.136501	1.18221e-05	C	-	C21orf91	0
21	rs4818375	19063736	GTEx/v7	Skin_Sun_Exposed_Lower_leg	C	2.34912e-06	-0.148628	4.34393e-08	C	-	C21orf91	0
21	rs4818375	19063736	GTEx/v7	Skin_Not_Sun_Exposed_Suprapubic	C	2.46284e-06	-0.176121	0.000185956	C	-	C21orf91	0
21	rs4818375	19063736	GTEx/v8	Esophagus_Mucosa	C	7.61158e-06	-0.156429	5.26591e-08	C	-	C21orf91	0
21	rs4818375	19063736	GTEx/v7	Brain_Cerebellum	C	8.95776e-06	-0.411825	1.32342e-07	C	-	C21orf91	0
21	rs4818375	19063736	GTEx/v8	Brain_Cerebellar_Hemisphere	C	1.21306e-05	-0.461889	9.15194e-07	C	-	C21orf91	0
21	rs4818376	19065816	GTEx/v8	Skin_Sun_Exposed_Lower_leg	C	4.13242e-12	-0.18587	4.57964e-13	C	-	C21orf91	0
21	rs4818376	19065816	eQTLcatalogue	TwinsUK_ge_skin	T	4.95248e-08	-0.143169	0.000247624	C	+	C21orf91	0
21	rs4818376	19065816	GTEx/v8	Brain_Cerebellum	C	1.83328e-07	-0.421076	1.67466e-10	C	-	C21orf91	0
21	rs4818376	19065816	GTEx/v7	Skin_Sun_Exposed_Lower_leg	C	3.40557e-07	-0.158415	4.34393e-08	C	-	C21orf91	0
21	rs4818376	19065816	GTEx/v8	Skin_Not_Sun_Exposed_Suprapubic	C	1.46182e-06	-0.136501	1.18221e-05	C	-	C21orf91	0
21	rs4818376	19065816	GTEx/v8	Esophagus_Mucosa	C	7.61158e-06	-0.156429	5.26591e-08	C	-	C21orf91	0
21	rs4818376	19065816	GTEx/v7	Skin_Not_Sun_Exposed_Suprapubic	C	1.09227e-05	-0.161751	0.000185956	C	-	C21orf91	0
21	rs4818376	19065816	GTEx/v8	Brain_Cerebellar_Hemisphere	C	1.21306e-05	-0.461889	9.15194e-07	C	-	C21orf91	0
21	rs4818376	19065816	GTEx/v7	Brain_Cerebellum	C	1.82676e-05	-0.391704	1.32342e-07	C	-	C21orf91	0
21	rs62212885	19062885	GTEx/v8	Skin_Sun_Exposed_Lower_leg	T	1.09383e-11	-0.181407	4.57964e-13	T	-	C21orf91	0
21	rs62212885	19062885	eQTLcatalogue	TwinsUK_ge_skin	C	2.64331e-08	-0.14577	0.000132166	T	+	C21orf91	0
21	rs62212885	19062885	GTEx/v8	Brain_Cerebellum	T	1.83328e-07	-0.421076	1.67466e-10	T	-	C21orf91	0
21	rs62212885	19062885	GTEx/v7	Skin_Sun_Exposed_Lower_leg	T	8.46859e-07	-0.15248	4.34393e-08	T	-	C21orf91	0
21	rs62212885	19062885	GTEx/v8	Skin_Not_Sun_Exposed_Suprapubic	T	1.46182e-06	-0.136501	1.18221e-05	T	-	C21orf91	0
21	rs62212885	19062885	GTEx/v8	Esophagus_Mucosa	T	7.61158e-06	-0.156429	5.26591e-08	T	-	C21orf91	0
21	rs62212885	19062885	GTEx/v7	Skin_Not_Sun_Exposed_Suprapubic	T	1.20269e-05	-0.160729	0.000185956	T	-	C21orf91	0
21	rs62212885	19062885	GTEx/v8	Brain_Cerebellar_Hemisphere	T	1.21306e-05	-0.461889	9.15194e-07	T	-	C21orf91	0
21	rs62212885	19062885	GTEx/v7	Brain_Cerebellum	T	1.66086e-05	-0.395267	1.32342e-07	T	-	C21orf91	0
21	rs62212886	19063040	GTEx/v8	Skin_Sun_Exposed_Lower_leg	T	1.09383e-11	-0.181407	4.57964e-13	T	-	C21orf91	0
21	rs62212886	19063040	eQTLcatalogue	TwinsUK_ge_skin	G	2.64331e-08	-0.14577	0.000132166	T	+	C21orf91	0
21	rs62212886	19063040	GTEx/v8	Brain_Cerebellum	T	1.83328e-07	-0.421076	1.67466e-10	T	-	C21orf91	0
21	rs62212886	19063040	GTEx/v7	Skin_Sun_Exposed_Lower_leg	T	8.03812e-07	-0.152493	4.34393e-08	T	-	C21orf91	0
21	rs62212886	19063040	GTEx/v8	Skin_Not_Sun_Exposed_Suprapubic	T	1.46182e-06	-0.136501	1.18221e-05	T	-	C21orf91	0
21	rs62212886	19063040	GTEx/v8	Esophagus_Mucosa	T	7.61158e-06	-0.156429	5.26591e-08	T	-	C21orf91	0
21	rs62212886	19063040	GTEx/v7	Skin_Not_Sun_Exposed_Suprapubic	T	1.20269e-05	-0.160729	0.000185956	T	-	C21orf91	0
21	rs62212886	19063040	GTEx/v8	Brain_Cerebellar_Hemisphere	T	1.21306e-05	-0.461889	9.15194e-07	T	-	C21orf91	0
21	rs62212887	19067026	GTEx/v8	Skin_Sun_Exposed_Lower_leg	A	6.90555e-14	-0.204599	4.57964e-13	A	-	C21orf91	0
21	rs62212887	19067026	GTEx/v8	Brain_Cerebellum	A	2.48593e-11	-0.534529	1.67466e-10	A	-	C21orf91	0
21	rs62212887	19067026	GTEx/v7	Skin_Sun_Exposed_Lower_leg	A	8.87974e-09	-0.178716	4.34393e-08	A	-	C21orf91	0
21	rs62212887	19067026	GTEx/v7	Brain_Cerebellum	A	9.4105e-09	-0.521307	1.32342e-07	A	-	C21orf91	0
21	rs62212887	19067026	GTEx/v8	Skin_Not_Sun_Exposed_Suprapubic	A	1.67314e-07	-0.157194	1.18221e-05	A	-	C21orf91	0
21	rs62212887	19067026	GTEx/v8	Brain_Cerebellar_Hemisphere	A	1.66537e-06	-0.527426	9.15194e-07	A	-	C21orf91	0
21	rs62212887	19067026	GTEx/v7	Skin_Not_Sun_Exposed_Suprapubic	A	1.21409e-05	-0.170034	0.000185956	A	-	C21orf91	0
21	rs62212887	19067026	GTEx/v8	Esophagus_Mucosa	A	1.5228e-05	-0.155306	5.26591e-08	A	-	C21orf91	0
21	rs62212888	19070438	GTEx/v8	Brain_Cerebellum	G	3.53949e-12	-0.528119	1.67466e-10	G	-	C21orf91	0
21	rs62212888	19070438	GTEx/v8	Skin_Sun_Exposed_Lower_leg	G	5.1075e-12	-0.177852	4.57964e-13	G	-	C21orf91	0
21	rs62212888	19070438	GTEx/v7	Brain_Cerebellum	G	2.53449e-09	-0.501063	1.32342e-07	G	-	C21orf91	0
21	rs62212888	19070438	GTEx/v7	Skin_Sun_Exposed_Lower_leg	G	3.44638e-08	-0.160219	4.34393e-08	G	-	C21orf91	0
21	rs62212888	19070438	GTEx/v8	Skin_Not_Sun_Exposed_Suprapubic	G	3.92414e-06	-0.13187	1.18221e-05	G	-	C21orf91	0
21	rs62212888	19070438	GTEx/v8	Brain_Cerebellar_Hemisphere	G	5.58677e-06	-0.454612	9.15194e-07	G	-	C21orf91	0
21	rs62212888	19070438	GTEx/v8	Esophagus_Mucosa	G	0.000120137	-0.128378	5.26591e-08	G	-	C21orf91	0
21	rs62212911	19087308	GTEx/v8	Skin_Sun_Exposed_Lower_leg	G	3.4993e-13	-0.194547	4.57964e-13	G	-	C21orf91	0
21	rs62212911	19087308	GTEx/v8	Brain_Cerebellum	G	1.96877e-11	-0.545051	1.67466e-10	G	-	C21orf91	0
21	rs62212911	19087308	GTEx/v7	Brain_Cerebellum	G	6.1411e-09	-0.526303	1.32342e-07	G	-	C21orf91	0
21	rs62212911	19087308	GTEx/v7	Skin_Sun_Exposed_Lower_leg	G	3.54685e-08	-0.169391	4.34393e-08	G	-	C21orf91	0
21	rs62212911	19087308	GTEx/v8	Brain_Cerebellar_Hemisphere	G	2.92176e-07	-0.550652	9.15194e-07	G	-	C21orf91	0
21	rs62212911	19087308	GTEx/v8	Skin_Not_Sun_Exposed_Suprapubic	G	1.20201e-06	-0.143477	1.18221e-05	G	-	C21orf91	0
21	rs62212911	19087308	GTEx/v8	Esophagus_Mucosa	G	1.46814e-05	-0.153422	5.26591e-08	G	-	C21orf91	0
21	rs62212911	19087308	GTEx/v8	Brain_Caudate_basal_ganglia	G	2.77502e-05	0.216603	0.0125993	G	+	BTG3	0
21	rs62212912	19089029	GTEx/v8	Skin_Sun_Exposed_Lower_leg	A	3.4993e-13	-0.194547	4.57964e-13	A	-	C21orf91	0
21	rs62212912	19089029	GTEx/v8	Brain_Cerebellum	A	1.96877e-11	-0.545051	1.67466e-10	A	-	C21orf91	0
21	rs62212912	19089029	GTEx/v7	Brain_Cerebellum	A	6.1411e-09	-0.526303	1.32342e-07	A	-	C21orf91	0
21	rs62212912	19089029	GTEx/v7	Skin_Sun_Exposed_Lower_leg	A	3.54685e-08	-0.169391	4.34393e-08	A	-	C21orf91	0
21	rs62212912	19089029	GTEx/v8	Brain_Cerebellar_Hemisphere	A	2.92176e-07	-0.550652	9.15194e-07	A	-	C21orf91	0
21	rs62212912	19089029	GTEx/v8	Skin_Not_Sun_Exposed_Suprapubic	A	1.20201e-06	-0.143477	1.18221e-05	A	-	C21orf91	0
21	rs62212912	19089029	GTEx/v8	Esophagus_Mucosa	A	1.46814e-05	-0.153422	5.26591e-08	A	-	C21orf91	0
21	rs62212912	19089029	GTEx/v8	Brain_Caudate_basal_ganglia	A	2.77502e-05	0.216603	0.0125993	A	+	BTG3	0
21	rs62241781	19049137	GTEx/v8	Skin_Sun_Exposed_Lower_leg	A	2.05167e-11	-0.192513	4.57964e-13	A	-	C21orf91	0
21	rs62241781	19049137	GTEx/v8	Brain_Cerebellum	A	5.17307e-09	-0.49764	1.67466e-10	A	-	C21orf91	0
21	rs62241781	19049137	GTEx/v7	Skin_Sun_Exposed_Lower_leg	A	1.52082e-06	-0.159682	4.34393e-08	A	-	C21orf91	0
21	rs62241781	19049137	eQTLcatalogue	TwinsUK_ge_skin	G	2.51819e-06	-0.12819	0.012591	A	+	C21orf91	0
21	rs62241781	19049137	GTEx/v8	Brain_Cerebellar_Hemisphere	A	3.14211e-06	-0.528895	9.15194e-07	A	-	C21orf91	0
21	rs62241781	19049137	GTEx/v8	Esophagus_Mucosa	A	2.66414e-05	-0.158155	5.26591e-08	A	-	C21orf91	0
21	rs62241781	19049137	GTEx/v8	Skin_Not_Sun_Exposed_Suprapubic	A	3.19481e-05	-0.12883	1.18221e-05	A	-	C21orf91	0
21	rs62241783	19051327	GTEx/v8	Skin_Sun_Exposed_Lower_leg	A	2.61588e-09	-0.160779	4.57964e-13	A	-	C21orf91	0
21	rs62241783	19051327	GTEx/v8	Brain_Cerebellum	A	6.45238e-09	-0.465685	1.67466e-10	A	-	C21orf91	0
21	rs62241783	19051327	GTEx/v7	Skin_Sun_Exposed_Lower_leg	A	1.78179e-06	-0.14985	4.34393e-08	A	-	C21orf91	0
21	rs62241783	19051327	GTEx/v8	Brain_Cerebellar_Hemisphere	A	1.87609e-06	-0.496303	9.15194e-07	A	-	C21orf91	0
21	rs62241783	19051327	GTEx/v7	Brain_Cerebellum	A	1.17297e-05	-0.399047	1.32342e-07	A	-	C21orf91	0
21	rs7279423	19056462	GTEx/v8	Skin_Sun_Exposed_Lower_leg	T	5.42731e-15	-0.178451	4.57964e-13	T	-	C21orf91	0
21	rs7279423	19056462	GTEx/v7	Skin_Sun_Exposed_Lower_leg	T	1.96641e-11	-0.178124	4.34393e-08	T	-	C21orf91	0
21	rs7279423	19056462	GTEx/v8	Esophagus_Mucosa	T	3.58834e-11	-0.202252	5.26591e-08	T	-	C21orf91	0
21	rs7279423	19056462	GTEx/v8	Skin_Not_Sun_Exposed_Suprapubic	T	7.92075e-08	-0.131024	1.18221e-05	T	-	C21orf91	0
21	rs7279423	19056462	eQTLcatalogue	TwinsUK_ge_skin	C	2.13999e-07	-0.114268	0.00107	T	+	C21orf91	0
21	rs7279423	19056462	GTEx/v7	Esophagus_Mucosa	T	1.3963e-06	-0.187624	0.000534962	T	-	C21orf91	0
21	rs7279423	19056462	GTEx/v8	Brain_Cerebellum	T	1.48305e-06	-0.33337	1.67466e-10	T	-	C21orf91	0
21	rs7279423	19056462	GTEx/v7	Skin_Not_Sun_Exposed_Suprapubic	T	1.78899e-06	-0.153229	0.000185956	T	-	C21orf91	0
21	rs7279423	19056462	GTEx/v7	Brain_Cerebellum	T	3.40757e-06	-0.355487	1.32342e-07	T	-	C21orf91	0
21	rs7279423	19056462	GTEx/v8	Brain_Cerebellar_Hemisphere	T	1.09694e-05	-0.428359	9.15194e-07	T	-	C21orf91	0
21	rs8126902	19058131	GTEx/v8	Skin_Sun_Exposed_Lower_leg	C	5.54968e-15	-0.178784	4.57964e-13	C	-	C21orf91	0
21	rs8126902	19058131	GTEx/v7	Skin_Sun_Exposed_Lower_leg	C	1.99115e-11	-0.177707	4.34393e-08	C	-	C21orf91	0
21	rs8126902	19058131	GTEx/v8	Esophagus_Mucosa	C	4.93192e-11	-0.203274	5.26591e-08	C	-	C21orf91	0
21	rs8126902	19058131	GTEx/v8	Skin_Not_Sun_Exposed_Suprapubic	C	1.73344e-07	-0.128042	1.18221e-05	C	-	C21orf91	0
21	rs8126902	19058131	eQTLcatalogue	TwinsUK_ge_skin	T	2.13999e-07	-0.114268	0.00107	C	+	C21orf91	0
21	rs8126902	19058131	GTEx/v7	Esophagus_Mucosa	C	1.46879e-06	-0.190436	0.000534962	C	-	C21orf91	0
21	rs8126902	19058131	GTEx/v8	Brain_Cerebellum	C	6.76561e-06	-0.307934	1.67466e-10	C	-	C21orf91	0
21	rs8126902	19058131	GTEx/v7	Skin_Not_Sun_Exposed_Suprapubic	C	1.15371e-05	-0.141347	0.000185956	C	-	C21orf91	0
21	rs8126902	19058131	GTEx/v7	Brain_Cerebellum	C	1.25442e-05	-0.331556	1.32342e-07	C	-	C21orf91	0
21	rs8126902	19058131	GTEx/v8	Brain_Cerebellar_Hemisphere	C	2.3583e-05	-0.406994	9.15194e-07	C	-	C21orf91	0
21	rs8127694	19058063	GTEx/v8	Skin_Sun_Exposed_Lower_leg	G	5.54968e-15	-0.178784	4.57964e-13	G	-	C21orf91	0
21	rs8127694	19058063	GTEx/v7	Skin_Sun_Exposed_Lower_leg	G	3.53275e-12	-0.184681	4.34393e-08	G	-	C21orf91	0
21	rs8127694	19058063	GTEx/v8	Esophagus_Mucosa	G	4.93192e-11	-0.203274	5.26591e-08	G	-	C21orf91	0
21	rs8127694	19058063	GTEx/v8	Skin_Not_Sun_Exposed_Suprapubic	G	1.73344e-07	-0.128042	1.18221e-05	G	-	C21orf91	0
21	rs8127694	19058063	eQTLcatalogue	TwinsUK_ge_skin	C	2.13999e-07	-0.114268	0.00107	G	+	C21orf91	0
21	rs8127694	19058063	GTEx/v7	Esophagus_Mucosa	G	5.34204e-06	-0.179523	0.000534962	G	-	C21orf91	0
21	rs8127694	19058063	GTEx/v7	Skin_Not_Sun_Exposed_Suprapubic	G	5.45603e-06	-0.146906	0.000185956	G	-	C21orf91	0
21	rs8127694	19058063	GTEx/v8	Brain_Cerebellum	G	6.76561e-06	-0.307934	1.67466e-10	G	-	C21orf91	0
21	rs8127694	19058063	GTEx/v7	Brain_Cerebellum	G	9.1331e-06	-0.336075	1.32342e-07	G	-	C21orf91	0
21	rs8127694	19058063	GTEx/v8	Brain_Cerebellar_Hemisphere	G	2.3583e-05	-0.406994	9.15194e-07	G	-	C21orf91	0
21	rs8129323	19077307	GTEx/v8	Skin_Sun_Exposed_Lower_leg	G	1.26446e-13	-0.202515	4.57964e-13	G	-	C21orf91	0
21	rs8129323	19077307	GTEx/v8	Brain_Cerebellum	G	1.96877e-11	-0.545051	1.67466e-10	G	-	C21orf91	0
21	rs8129323	19077307	GTEx/v7	Brain_Cerebellum	G	6.1411e-09	-0.526303	1.32342e-07	G	-	C21orf91	0
21	rs8129323	19077307	GTEx/v7	Skin_Sun_Exposed_Lower_leg	G	1.24782e-08	-0.176908	4.34393e-08	G	-	C21orf91	0
21	rs8129323	19077307	GTEx/v8	Skin_Not_Sun_Exposed_Suprapubic	G	2.7597e-07	-0.153324	1.18221e-05	G	-	C21orf91	0
21	rs8129323	19077307	GTEx/v8	Brain_Cerebellar_Hemisphere	G	6.51875e-07	-0.541187	9.15194e-07	G	-	C21orf91	0
21	rs8129323	19077307	GTEx/v7	Skin_Not_Sun_Exposed_Suprapubic	G	2.55831e-05	-0.162408	0.000185956	G	-	C21orf91	0
21	rs8129323	19077307	GTEx/v8	Esophagus_Mucosa	G	3.82486e-05	-0.148167	5.26591e-08	G	-	C21orf91	0
21	rs8130508	19049865	GTEx/v8	Skin_Sun_Exposed_Lower_leg	A	3.48145e-12	-0.16064	4.57964e-13	A	-	C21orf91	0
21	rs8130508	19049865	GTEx/v7	Skin_Sun_Exposed_Lower_leg	A	7.13049e-09	-0.15616	4.34393e-08	A	-	C21orf91	0
21	rs8130508	19049865	GTEx/v8	Brain_Cerebellum	A	2.80064e-08	-0.375153	1.67466e-10	A	-	C21orf91	0
21	rs8130508	19049865	GTEx/v7	Brain_Cerebellum	A	2.54471e-07	-0.387257	1.32342e-07	A	-	C21orf91	0
21	rs8130508	19049865	GTEx/v8	Esophagus_Mucosa	A	3.30217e-07	-0.156036	5.26591e-08	A	-	C21orf91	0
21	rs8130508	19049865	eQTLcatalogue	TwinsUK_ge_skin	G	1.34893e-06	-0.107084	0.00674465	A	+	C21orf91	0
21	rs8130508	19049865	GTEx/v8	Brain_Cerebellar_Hemisphere	A	1.84113e-06	-0.437056	9.15194e-07	A	-	C21orf91	0
21	rs8130508	19049865	GTEx/v8	Skin_Not_Sun_Exposed_Suprapubic	A	6.04263e-06	-0.109616	1.18221e-05	A	-	C21orf91	0
21	rs8130508	19049865	GTEx/v7	Skin_Not_Sun_Exposed_Suprapubic	A	1.03191e-05	-0.138639	0.000185956	A	-	C21orf91	0
21	rs8132709	19061093	GTEx/v8	Skin_Sun_Exposed_Lower_leg	T	1.28656e-10	-0.178469	4.57964e-13	T	-	C21orf91	0
21	rs8132709	19061093	GTEx/v8	Brain_Cerebellum	T	1.38942e-08	-0.458002	1.67466e-10	T	-	C21orf91	0
21	rs8132709	19061093	eQTLcatalogue	TwinsUK_ge_skin	G	1.6161e-07	-0.139278	0.00080805	T	+	C21orf91	0
21	rs8132709	19061093	GTEx/v7	Skin_Sun_Exposed_Lower_leg	T	4.55813e-07	-0.162323	4.34393e-08	T	-	C21orf91	0
21	rs8132709	19061093	GTEx/v7	Brain_Cerebellum	T	5.13372e-07	-0.463089	1.32342e-07	T	-	C21orf91	0
21	rs8132709	19061093	GTEx/v8	Brain_Cerebellar_Hemisphere	T	5.86327e-07	-0.524783	9.15194e-07	T	-	C21orf91	0
21	rs8132709	19061093	GTEx/v8	Skin_Not_Sun_Exposed_Suprapubic	T	6.86739e-07	-0.146205	1.18221e-05	T	-	C21orf91	0
21	rs8132994	19061281	GTEx/v8	Skin_Sun_Exposed_Lower_leg	G	1.55916e-16	-0.183637	4.57964e-13	G	-	C21orf91	0
21	rs8132994	19061281	GTEx/v7	Skin_Sun_Exposed_Lower_leg	G	9.65868e-12	-0.177718	4.34393e-08	G	-	C21orf91	0
21	rs8132994	19061281	GTEx/v8	Esophagus_Mucosa	G	1.04881e-11	-0.208488	5.26591e-08	G	-	C21orf91	0
21	rs8132994	19061281	GTEx/v8	Skin_Not_Sun_Exposed_Suprapubic	G	1.71424e-07	-0.121905	1.18221e-05	G	-	C21orf91	0
21	rs8132994	19061281	GTEx/v7	Esophagus_Mucosa	G	1.14495e-06	-0.189526	0.000534962	G	-	C21orf91	0
21	rs8132994	19061281	eQTLcatalogue	TwinsUK_ge_skin	T	1.31887e-06	-0.105814	0.00659435	G	+	C21orf91	0
21	rs8132994	19061281	GTEx/v8	Brain_Cerebellum	G	1.6205e-05	-0.279896	1.67466e-10	G	-	C21orf91	0
21	rs8132994	19061281	GTEx/v8	Brain_Cerebellar_Hemisphere	G	1.65355e-05	-0.377478	9.15194e-07	G	-	C21orf91	0
21	rs8133746	19064321	GTEx/v8	Skin_Sun_Exposed_Lower_leg	A	5.41998e-17	-0.185732	4.57964e-13	A	-	C21orf91	0
21	rs8133746	19064321	GTEx/v8	Esophagus_Mucosa	A	6.20293e-12	-0.210422	5.26591e-08	A	-	C21orf91	0
21	rs8133746	19064321	GTEx/v7	Skin_Sun_Exposed_Lower_leg	A	2.77569e-11	-0.173324	4.34393e-08	A	-	C21orf91	0
21	rs8133746	19064321	GTEx/v8	Skin_Not_Sun_Exposed_Suprapubic	A	6.09462e-08	-0.126794	1.18221e-05	A	-	C21orf91	0
21	rs8133746	19064321	eQTLcatalogue	TwinsUK_ge_skin	G	1.31887e-06	-0.105814	0.00659435	A	+	C21orf91	0
21	rs8133746	19064321	GTEx/v7	Esophagus_Mucosa	A	1.87331e-06	-0.182957	0.000534962	A	-	C21orf91	0
21	rs8133746	19064321	GTEx/v8	Brain_Cerebellar_Hemisphere	A	2.07434e-05	-0.371849	9.15194e-07	A	-	C21orf91	0
21	rs8133746	19064321	GTEx/v7	Skin_Not_Sun_Exposed_Suprapubic	A	2.26486e-05	-0.131423	0.000185956	A	-	C21orf91	0
21	rs928249	19055268	GTEx/v8	Skin_Sun_Exposed_Lower_leg	T	3.27514e-14	-0.172726	4.57964e-13	T	-	C21orf91	0
21	rs928249	19055268	GTEx/v7	Skin_Sun_Exposed_Lower_leg	T	9.44109e-10	-0.15774	4.34393e-08	T	-	C21orf91	0
21	rs928249	19055268	GTEx/v8	Esophagus_Mucosa	T	3.2093e-09	-0.182689	5.26591e-08	T	-	C21orf91	0
21	rs928249	19055268	GTEx/v7	Esophagus_Mucosa	T	1.10745e-07	-0.202498	0.000534962	T	-	C21orf91	0
21	rs928249	19055268	eQTLcatalogue	TwinsUK_ge_skin	G	5.45806e-07	-0.110239	0.00272903	T	+	C21orf91	0
21	rs928249	19055268	GTEx/v8	Skin_Not_Sun_Exposed_Suprapubic	T	1.48295e-05	-0.107112	1.18221e-05	T	-	C21orf91	0
21	rs928249	19055268	GTEx/v8	Brain_Cerebellum	T	2.33021e-05	-0.299584	1.67466e-10	T	-	C21orf91	0
21	rs9975809	19066901	GTEx/v8	Skin_Sun_Exposed_Lower_leg	A	7.24148e-17	-0.186724	4.57964e-13	A	-	C21orf91	0
21	rs9975809	19066901	GTEx/v7	Skin_Sun_Exposed_Lower_leg	A	2.69821e-11	-0.17186	4.34393e-08	A	-	C21orf91	0
21	rs9975809	19066901	GTEx/v8	Esophagus_Mucosa	A	5.38422e-11	-0.202307	5.26591e-08	A	-	C21orf91	0
21	rs9975809	19066901	GTEx/v8	Skin_Not_Sun_Exposed_Suprapubic	A	9.25337e-07	-0.118103	1.18221e-05	A	-	C21orf91	0
21	rs9975809	19066901	GTEx/v7	Esophagus_Mucosa	A	1.854e-06	-0.182435	0.000534962	A	-	C21orf91	0
21	rs9975809	19066901	GTEx/v8	Brain_Cerebellum	A	7.53647e-06	-0.303031	1.67466e-10	A	-	C21orf91	0
21	rs9975809	19066901	eQTLcatalogue	TwinsUK_ge_skin	G	8.85282e-06	-0.0967895	0.0442641	A	+	C21orf91	0
21	rs9977139	19098871	GTEx/v8	Skin_Sun_Exposed_Lower_leg	T	4.59978e-12	-0.175528	4.57964e-13	T	-	C21orf91	0
21	rs9977139	19098871	GTEx/v8	Brain_Cerebellum	T	7.99049e-12	-0.528498	1.67466e-10	T	-	C21orf91	0
21	rs9977139	19098871	GTEx/v7	Brain_Cerebellum	T	1.24942e-08	-0.475913	1.32342e-07	T	-	C21orf91	0
21	rs9977139	19098871	GTEx/v7	Skin_Sun_Exposed_Lower_leg	T	4.86724e-08	-0.159744	4.34393e-08	T	-	C21orf91	0
21	rs9977139	19098871	GTEx/v8	Brain_Cerebellar_Hemisphere	T	5.55086e-08	-0.555406	9.15194e-07	T	-	C21orf91	0
21	rs9977139	19098871	GTEx/v8	Skin_Not_Sun_Exposed_Suprapubic	T	2.48247e-07	-0.142004	1.18221e-05	T	-	C21orf91	0
21	rs9977139	19098871	GTEx/v7	Skin_Not_Sun_Exposed_Suprapubic	T	4.04176e-07	-0.182904	0.000185956	T	-	C21orf91	0
21	rs9977139	19098871	GTEx/v8	Brain_Caudate_basal_ganglia	T	2.687e-06	0.218945	0.0125993	T	+	BTG3	0
21	rs9977139	19098871	GTEx/v7	Esophagus_Mucosa	T	1.76881e-05	-0.173874	0.000534962	T	-	C21orf91	0
21	rs9977139	19098871	GTEx/v8	Esophagus_Mucosa	T	6.82392e-05	-0.134647	5.26591e-08	T	-	C21orf91	0
21	rs9977357	19098758	GTEx/v8	Skin_Sun_Exposed_Lower_leg	G	1.49483e-15	-0.196032	4.57964e-13	G	-	C21orf91	0
21	rs9977357	19098758	GTEx/v7	Skin_Sun_Exposed_Lower_leg	G	1.20074e-10	-0.182756	4.34393e-08	G	-	C21orf91	0
21	rs9977357	19098758	GTEx/v8	Brain_Cerebellum	G	1.6618e-09	-0.449526	1.67466e-10	G	-	C21orf91	0
21	rs9977357	19098758	GTEx/v8	Skin_Not_Sun_Exposed_Suprapubic	G	2.15946e-08	-0.14932	1.18221e-05	G	-	C21orf91	0
21	rs9977357	19098758	GTEx/v7	Skin_Not_Sun_Exposed_Suprapubic	G	2.93456e-08	-0.192196	0.000185956	G	-	C21orf91	0
21	rs9977357	19098758	GTEx/v7	Esophagus_Mucosa	G	8.39864e-07	-0.194248	0.000534962	G	-	C21orf91	0
21	rs9977357	19098758	GTEx/v7	Brain_Cerebellum	G	9.96201e-07	-0.408598	1.32342e-07	G	-	C21orf91	0
21	rs9977357	19098758	GTEx/v8	Brain_Cerebellar_Hemisphere	G	1.13704e-06	-0.482594	9.15194e-07	G	-	C21orf91	0
21	rs9977357	19098758	GTEx/v8	Esophagus_Mucosa	G	2.50234e-06	-0.154535	5.26591e-08	G	-	C21orf91	0
21	rs9979300	19066960	GTEx/v8	Skin_Sun_Exposed_Lower_leg	C	6.26539e-17	-0.187045	4.57964e-13	C	-	C21orf91	0
21	rs9979300	19066960	GTEx/v7	Skin_Sun_Exposed_Lower_leg	C	2.38197e-11	-0.172314	4.34393e-08	C	-	C21orf91	0
21	rs9979300	19066960	GTEx/v8	Esophagus_Mucosa	C	5.0675e-11	-0.202529	5.26591e-08	C	-	C21orf91	0
21	rs9979300	19066960	GTEx/v8	Skin_Not_Sun_Exposed_Suprapubic	C	8.78705e-07	-0.1183	1.18221e-05	C	-	C21orf91	0
21	rs9979300	19066960	GTEx/v7	Esophagus_Mucosa	C	1.69931e-06	-0.183004	0.000534962	C	-	C21orf91	0
21	rs9979300	19066960	GTEx/v8	Brain_Cerebellum	C	8.17785e-06	-0.301901	1.67466e-10	C	-	C21orf91	0
21	rs9979300	19066960	eQTLcatalogue	TwinsUK_ge_skin	T	8.85282e-06	-0.0967895	0.0442641	C	+	C21orf91	0

## Sheet: S. Table 6
Table S6	HD-GWAS results for Toronto - Neuronal migration/axon guidance hypothesis
Top 10 ranked SNPs (not significant)
1 is not prioritized, 2 is prioritized
Size of Strata: 5281709, 113587
Threshold for significance: q<0.025
CHR	SNP	POS	Gene	Location	P	q_FDR	r_FDR	q_SFDR	r_SFDR	Prior	N
7	rs1269634	107880612	NRCAM	5_prime_UTR_variant	8.1e-06	0.761	19	0.1337	1	2	624
21	rs74901161	41511118	DSCAM	intron_variant	1.56e-05	0.761	55	0.1337	2	2	624
7	rs1269641	107886930	NRCAM	upstream_gene_variant	1.96e-05	0.761	96	0.1337	2	2	624
21	rs77399482	41511967	DSCAM	intron_variant	2.13e-05	0.761	134	0.1337	3	2	624
7	rs76467935	107833188	NRCAM	intron_variant	2.29e-05	0.761	143	0.1337	4	2	624
7	rs74774442	107898427	NRCAM	upstream_gene_variant	2.35e-05	0.761	146	0.1337	5	2	624
21	rs75076957	41507248	DSCAM	intron_variant	2.36e-05	0.761	147	0.1337	6	2	624
5	rs2962356	17244245	BASP1	intron_variant	2.9e-05	0.761	195	0.1337	7	2	624
21	rs75462769	41507959	DSCAM	intron_variant	2.91e-05	0.761	196	0.1337	8	2	624
7	rs1269655	107902383	NRCAM	upstream_gene_variant	3.36e-05	0.761	220	0.1337	9	2	624
15	rs8026710	79268798	RASGRF1	3_prime_UTR_variant	3.51e-05	0.761	236	0.1337	10	2	624

## Sheet: S. Table 7
Table S7	HD-GWAS results for Toronto - SFARI ASD hypothesis
Top 10 ranked SNPs (not significant)
1 is not prioritized, 2 is prioritized
Size of Strata: 5041045, 355250
Threshold for significance: q<0.025
CHR	SNP	POS	Gene	Location	P	q_FDR	r_FDR	q_SFDR	r_SFDR	Prior	N
2	rs3768857	127829282	BIN1	intron_variant	7.27e-06	0.7638	17	0.4692	1	2	624
7	rs1269634	107880612	NRCAM	5_prime_UTR_variant	8.1e-06	0.7638	19	0.4692	2	2	624
2	rs3754609	127829943	BIN1	intron_variant	8.48e-06	0.7638	20	0.4692	3	2	624
21	rs74901161	41511118	DSCAM	intron_variant	1.56e-05	0.7638	55	0.4692	4	2	624
7	rs1269641	107886930	NRCAM	upstream_gene_variant	1.96e-05	0.7638	96	0.4692	5	2	624
21	rs77399482	41511967	DSCAM	intron_variant	2.13e-05	0.7638	134	0.4692	6	2	624
2	rs3768858	127826833	BIN1	intron_variant	2.24e-05	0.7638	141	0.4692	7	2	624
7	rs76467935	107833188	NRCAM	intron_variant	2.29e-05	0.7638	143	0.4692	8	2	624
7	rs74774442	107898427	NRCAM	upstream_gene_variant	2.35e-05	0.7638	146	0.4692	9	2	624
21	rs75076957	41507248	DSCAM	intron_variant	2.36e-05	0.7638	147	0.4692	10	2	624

## Sheet: S. Table 8
Table S8	HD-GWAS results for the GenLang Cohort - Neuronal migration/axon guidance hypothesis
q<0.05
1 is not prioritized, 2 is prioritized
Size of Strata: 5436655, 115448
Threshold for significance: q<0.025
CHR	SNP	POS	Gene	Location	P	q_FDR	r_FDR	q_SFDR	r_SFDR	Prior	N
1	rs1168041	62960250	DOCK7	intron_variant	6.608e-07	0.2027	9	0.0102	1	2	26541
1	rs1167996	62927797	DOCK7	intron_variant	2.451e-06	0.2027	44	0.0102	2	2	26552
1	rs11207972	62930224	DOCK7	intron_variant	2.462e-06	0.2027	46	0.0102	3	2	26555
1	rs1177541	62929892	DOCK7	intron_variant	2.505e-06	0.2027	47	0.0102	4	2	26555
1	rs1305520	62926057	DOCK7	intron_variant	2.549e-06	0.2027	52	0.0102	5	2	26552
1	rs12239737	63086001	DOCK7	intron_variant	2.583e-06	0.2027	53	0.0102	6	2	26554
1	rs1781221	63006842	DOCK7	intron_variant	2.63e-06	0.2027	56	0.0102	7	2	26520
1	rs7547965	62926371	DOCK7	intron_variant	2.752e-06	0.2027	58	0.0102	8	2	26552
1	rs7555577	63034363	DOCK7	intron_variant	2.96e-06	0.2027	61	0.0102	9	2	26555
1	rs10889331	62943007	DOCK7	intron_variant	2.993e-06	0.2027	62	0.0102	10	2	26558
1	rs1168001	62933758	DOCK7	intron_variant	3.166e-06	0.2027	63	0.0102	11	2	26555
1	rs1168003	62934846	DOCK7	intron_variant	3.175e-06	0.2027	65	0.0102	12	2	26555
1	rs1168002	62934308	DOCK7	intron_variant	3.202e-06	0.2027	67	0.0102	13	2	26555
1	rs1167998	62931632	DOCK7	intron_variant	3.231e-06	0.2027	68	0.0102	14	2	26555
1	rs1168009	62943954	DOCK7	intron_variant	3.324e-06	0.2027	71	0.0102	15	2	26558
1	rs1168010	62943979	DOCK7	intron_variant	3.325e-06	0.2027	72	0.0102	16	2	26558
1	rs1007205	62936912	DOCK7	intron_variant	3.348e-06	0.2027	74	0.0102	17	2	26555
1	rs10889332	62950858	DOCK7	intron_variant	3.478e-06	0.2027	78	0.0102	18	2	26555
1	rs1183260	62945418	DOCK7	intron_variant	3.546e-06	0.2027	80	0.0102	19	2	26555
1	rs1690761	62955862	DOCK7	intron_variant	3.614e-06	0.2027	84	0.0102	20	2	26555
1	rs12023489	62923858	DOCK7	intron_variant	3.743e-06	0.2027	85	0.0102	21	2	26552
1	rs1305521	62949034	DOCK7	intron_variant	3.751e-06	0.2027	86	0.0102	22	2	26555
1	rs10889334	62957199	DOCK7	intron_variant	3.772e-06	0.2027	89	0.0102	23	2	26553
1	rs9988450	62924448	DOCK7	intron_variant	3.899e-06	0.2027	91	0.0102	24	2	26552
1	rs2489835	62954971	DOCK7	intron_variant	3.907e-06	0.2027	92	0.0102	25	2	26555
1	rs634341	62921422	DOCK7	intron_variant	3.974e-06	0.2027	95	0.0102	26	2	26552
1	rs1979722	62940097	DOCK7	intron_variant	4.112e-06	0.2027	97	0.0102	27	2	26553
1	rs998403	62928549	DOCK7	intron_variant	4.121e-06	0.2027	99	0.0102	28	2	26553
1	rs10789112	62957758	DOCK7	intron_variant	4.142e-06	0.2027	102	0.0102	29	2	26553
1	rs6587976	62945631	DOCK7	intron_variant	4.148e-06	0.2027	103	0.0102	30	2	26555
1	rs4350231	62922660	DOCK7	intron_variant	4.186e-06	0.2027	105	0.0102	31	2	26553
1	rs10889333	62957030	DOCK7	intron_variant	4.274e-06	0.2027	108	0.0102	32	2	26553
1	rs11207974	62949960	DOCK7	intron_variant	4.497e-06	0.2027	111	0.0102	33	2	26555
1	rs12037659	62923863	DOCK7	intron_variant	4.546e-06	0.2027	112	0.0102	34	2	26553
1	rs3913007	62921586	DOCK7	intron_variant	4.748e-06	0.2027	117	0.0102	35	2	26553
1	rs1168040	62960575	DOCK7	intron_variant	4.918e-06	0.2027	121	0.0102	36	2	26553
1	rs10889335	62960101	DOCK7	synonymous_variant	6.123e-06	0.2027	131	0.0102	37	2	26551
1	rs1168031	62967987	DOCK7	intron_variant	6.129e-06	0.2027	132	0.0102	38	2	26558
1	rs1168032	62967747	DOCK7	intron_variant	6.212e-06	0.2027	133	0.0102	39	2	26558
1	rs1184865	62973795	DOCK7	intron_variant	6.616e-06	0.2027	136	0.0102	40	2	26558
1	rs1168030	62968491	DOCK7	intron_variant	6.669e-06	0.2027	137	0.0102	41	2	26558
1	rs12090886	62981440	DOCK7	intron_variant	6.69e-06	0.2027	138	0.0102	42	2	26558
1	rs1168028	62969431	DOCK7	intron_variant	6.733e-06	0.2027	139	0.0102	43	2	26558
1	rs1168034	62963914	DOCK7	intron_variant	6.78e-06	0.2027	142	0.0102	44	2	26558
1	rs1002687	62963737	DOCK7	intron_variant	6.853e-06	0.2027	143	0.0102	45	2	26558
1	rs12239736	63085997	DOCK7	intron_variant	6.858e-06	0.2027	144	0.0102	46	2	26557
1	rs1168029	62969402	DOCK7	intron_variant	6.892e-06	0.2027	145	0.0102	47	2	26558
20	rs6089259	60246390	CDH4	intron_variant	7.029e-06	0.2027	147	0.0102	48	2	25793
1	rs1168036	62962734	DOCK7	intron_variant	7.032e-06	0.2027	148	0.0102	49	2	26555
1	rs1168042	62974150	DOCK7	intron_variant	7.455e-06	0.2027	153	0.0102	50	2	26555
1	rs1168027	62970184	DOCK7	intron_variant	7.582e-06	0.2027	158	0.0102	51	2	26555
1	rs12062275	62991905	DOCK7	intron_variant	7.586e-06	0.2027	159	0.0102	52	2	26558
1	rs1168047	62983751	DOCK7	intron_variant	7.597e-06	0.2027	160	0.0102	53	2	26558
1	rs11577840	62991369	DOCK7	intron_variant	7.672e-06	0.2027	162	0.0102	54	2	26558
1	rs1168045	62982891	DOCK7	intron_variant	7.691e-06	0.2027	163	0.0102	55	2	26558
1	rs1168046	62983693	DOCK7	intron_variant	7.734e-06	0.2027	164	0.0102	56	2	26558
1	rs1781195	62988972	DOCK7	intron_variant	7.736e-06	0.2027	166	0.0102	57	2	26558
1	rs1627591	62989807	DOCK7	intron_variant	7.85e-06	0.2027	167	0.0102	58	2	26558
1	rs1690755	62980161	DOCK7	intron_variant	7.852e-06	0.2027	168	0.0102	59	2	26558
1	rs1690766	62987289	DOCK7	intron_variant	7.879e-06	0.2027	169	0.0102	60	2	26558
1	rs1748201	63045506	DOCK7	intron_variant	7.941e-06	0.2027	170	0.0102	61	2	26558
1	rs1168050	62986955	DOCK7	intron_variant	7.959e-06	0.2027	171	0.0102	62	2	26558
1	rs1629122	63046578	DOCK7	intron_variant	7.988e-06	0.2027	172	0.0102	63	2	26558
1	rs1168015	62996046	DOCK7	intron_variant	7.992e-06	0.2027	173	0.0102	64	2	26558
1	rs1748200	63046039	DOCK7	intron_variant	8.068e-06	0.2027	176	0.0102	65	2	26558
1	rs1168023	63006595	DOCK7	intron_variant	8.102e-06	0.2027	178	0.0102	66	2	26558
1	rs11207990	63041086	DOCK7	intron_variant	8.162e-06	0.2027	179	0.0102	67	2	26558
1	rs6696502	63039533	DOCK7	intron_variant	8.234e-06	0.2027	180	0.0102	68	2	26558
1	rs7548877	63005950	DOCK7	intron_variant	8.246e-06	0.2027	182	0.0102	69	2	26558
1	rs1184547	63007228	DOCK7	intron_variant	8.259e-06	0.2027	183	0.0102	70	2	26558
1	rs10889337	62980607	DOCK7	intron_variant	8.292e-06	0.2027	184	0.0102	71	2	26558
1	rs1168013	62996838	DOCK7	intron_variant	8.352e-06	0.2027	185	0.0102	72	2	26558
1	rs11207981	63006087	DOCK7	intron_variant	8.374e-06	0.2027	186	0.0102	73	2	26558
1	rs12403207	62993620	DOCK7	intron_variant	8.397e-06	0.2027	187	0.0102	74	2	26558
1	rs1472257	63042126	DOCK7	intron_variant	8.473e-06	0.2027	188	0.0102	75	2	26558
1	rs4915840	62999595	DOCK7	intron_variant	8.692e-06	0.2027	193	0.0102	76	2	26558
1	rs7534572	62999675	DOCK7	intron_variant	8.81e-06	0.2027	194	0.0102	77	2	26558
1	rs1168020	63009956	DOCK7	intron_variant	8.89e-06	0.2027	195	0.0102	78	2	26558
1	rs12074528	63010871	DOCK7	intron_variant	8.946e-06	0.2027	198	0.0102	79	2	26558
1	rs11207997	63061906	DOCK7	intron_variant	8.966e-06	0.2027	199	0.0102	80	2	26558
1	rs11207983	63012107	DOCK7	intron_variant	9.017e-06	0.2027	200	0.0102	81	2	26558
1	rs1168021	63009900	DOCK7	intron_variant	9.036e-06	0.2027	202	0.0102	82	2	26558
1	rs1168017	63002551	DOCK7	intron_variant	9.112e-06	0.2027	203	0.0102	83	2	26558
1	rs10889339	63012056	DOCK7	intron_variant	9.117e-06	0.2027	204	0.0102	84	2	26558
1	rs10889340	63012071	DOCK7	intron_variant	9.289e-06	0.2027	206	0.0102	85	2	26558
20	rs6061727	60254932	CDH4	intron_variant	9.309e-06	0.2027	207	0.0102	86	2	25526
1	rs1168022	63007721	DOCK7	intron_variant	9.344e-06	0.2027	208	0.0102	87	2	26558
1	rs4329540	63027024	DOCK7	intron_variant	9.36e-06	0.2027	209	0.0102	88	2	26558
1	rs10889343	63026429	DOCK7	intron_variant	9.402e-06	0.2027	210	0.0102	89	2	26558
1	rs11207984	63013396	DOCK7	intron_variant	9.426e-06	0.2027	211	0.0102	90	2	26558
1	rs2131926	63026011	DOCK7	intron_variant	9.435e-06	0.2027	212	0.0102	91	2	26558
1	rs6693353	63031616	DOCK7	intron_variant	9.571e-06	0.2027	213	0.0102	92	2	26558
1	rs11207986	63018170	DOCK7	intron_variant	9.675e-06	0.2027	218	0.0102	93	2	26558
1	rs6690733	63060311	DOCK7	intron_variant	9.708e-06	0.2027	219	0.0102	94	2	26558
1	rs1168044	62977558	DOCK7	intron_variant	9.725e-06	0.2027	220	0.0102	95	2	26558
1	rs2366638	63099577	DOCK7	intron_variant	9.815e-06	0.2027	222	0.0102	96	2	26558
1	rs12025800	63096781	DOCK7	intron_variant	9.817e-06	0.2027	223	0.0102	97	2	26558
1	rs7519785	63019919	DOCK7	intron_variant	9.859e-06	0.2027	224	0.0102	98	2	26558
1	rs993013	63111069	DOCK7	intron_variant	9.901e-06	0.2027	227	0.0102	99	2	26558
1	rs11207979	62982994	DOCK7	intron_variant	9.909e-06	0.2027	228	0.0102	100	2	26558
1	rs10889350	63085266	DOCK7	intron_variant	9.93e-06	0.2027	230	0.0102	101	2	26558
1	rs7520810	63095711	DOCK7	intron_variant	9.944e-06	0.2027	231	0.0102	102	2	26558
1	rs11207985	63013786	DOCK7	intron_variant	1.005e-05	0.2027	233	0.0102	103	2	26558
1	rs1168124	63139730	DOCK7	intron_variant	1.007e-05	0.2027	234	0.0102	104	2	26556
1	rs61471917	63084030	DOCK7	intron_variant	1.009e-05	0.2027	235	0.0102	105	2	26558
1	rs10889349	63081919	DOCK7	intron_variant	1.02e-05	0.2027	239	0.0102	106	2	26558
1	rs1179765	63010110	DOCK7	intron_variant	1.025e-05	0.2027	240	0.0102	107	2	26558
1	rs1168018	63001120	DOCK7	intron_variant	1.028e-05	0.2027	241	0.0102	108	2	26558
1	rs10157265	63093617	DOCK7	intron_variant	1.048e-05	0.2027	246	0.0102	109	2	26558
1	rs1748197	63056112	DOCK7	intron_variant	1.049e-05	0.2027	247	0.0102	110	2	26558
1	rs1748199	63057136	DOCK7	intron_variant	1.051e-05	0.2027	248	0.0102	111	2	26558
1	rs1748195	63049593	DOCK7	intron_variant	1.057e-05	0.2027	250	0.0102	112	2	26558
1	rs2366636	63056670	DOCK7	intron_variant	1.064e-05	0.2027	254	0.0102	113	2	26558
1	rs6657050	63105253	DOCK7	intron_variant	1.112e-05	0.2027	265	0.0102	114	2	26558
1	rs10889347	63075826	DOCK7	intron_variant	1.134e-05	0.2027	272	0.0102	115	2	26558
1	rs6587980	63090858	DOCK7	intron_variant	1.148e-05	0.2027	276	0.0102	116	2	26558
1	rs10789117	63072265	DOCK7	intron_variant	1.152e-05	0.2027	277	0.0102	117	2	26558
1	rs6678483	63074442	DOCK7	intron_variant	1.152e-05	0.2027	278	0.0102	118	2	26558
1	rs6675401	63073975	DOCK7	intron_variant	1.153e-05	0.2027	279	0.0102	119	2	26558
1	rs1168085	63112320	DOCK7	intron_variant	1.165e-05	0.2027	285	0.0102	120	2	26558
1	rs1168089	63113719	DOCK7	intron_variant	1.168e-05	0.2027	287	0.0102	121	2	26558
1	rs35194512	63048277	DOCK7	intron_variant	1.173e-05	0.2027	288	0.0102	122	2	26558
1	rs11207976	62976751	DOCK7	intron_variant	1.175e-05	0.2027	290	0.0102	123	2	26558
1	rs11208000	63108374	DOCK7	intron_variant	1.184e-05	0.2027	295	0.0102	124	2	26558
1	rs746735	63113511	DOCK7	intron_variant	1.185e-05	0.2027	296	0.0102	125	2	26558
1	rs7539035	63106767	DOCK7	intron_variant	1.188e-05	0.2027	297	0.0102	126	2	26558
1	rs1168086	63112389	DOCK7	intron_variant	1.188e-05	0.2027	298	0.0102	127	2	26558
1	rs12042319	63049819	DOCK7	intron_variant	1.191e-05	0.2027	299	0.0102	128	2	26558
1	rs2131925	63025942	DOCK7	intron_variant	1.22e-05	0.2027	307	0.0103	129	2	26558
1	rs10789120	63101123	DOCK7	intron_variant	1.265e-05	0.2027	318	0.0103	130	2	26558
1	rs11208004	63145439	DOCK7	intron_variant	1.265e-05	0.2027	319	0.0103	131	2	26554
1	rs10789119	63098235	DOCK7	intron_variant	1.282e-05	0.2027	322	0.0103	132	2	26558
1	rs10889336	62980410	DOCK7	intron_variant	1.299e-05	0.2027	327	0.0103	133	2	26558
1	rs7531579	63147040	DOCK7	intron_variant	1.308e-05	0.2027	332	0.0103	134	2	26554
1	rs1570694	63103217	DOCK7	intron_variant	1.312e-05	0.2027	333	0.0103	135	2	26558
1	rs12047226	63105538	DOCK7	intron_variant	1.326e-05	0.2027	339	0.0103	136	2	26558
1	rs995000	63107526	DOCK7	intron_variant	1.349e-05	0.2027	347	0.0103	137	2	26558
1	rs3850634	63050598	DOCK7	intron_variant	1.359e-05	0.2027	350	0.0103	138	2	26558
1	rs12038768	63040728	DOCK7	intron_variant	1.368e-05	0.2027	352	0.0103	139	2	26558
1	rs1168099	63122859	DOCK7	intron_variant	1.37e-05	0.2027	354	0.0103	140	2	26558
1	rs11207995	63049551	DOCK7	intron_variant	1.377e-05	0.2027	359	0.0103	141	2	26558
1	rs1168104	63128325	DOCK7	intron_variant	1.377e-05	0.2027	357	0.0103	142	2	26558
1	rs11207996	63055470	DOCK7	intron_variant	1.384e-05	0.2027	361	0.0103	143	2	26558
1	rs11485618	63094207	DOCK7	intron_variant	1.387e-05	0.2027	364	0.0103	144	2	26558
1	rs10889352	63099023	DOCK7	intron_variant	1.396e-05	0.2027	365	0.0103	145	2	26558
1	rs10789118	63094692	DOCK7	intron_variant	1.403e-05	0.2027	367	0.0103	146	2	26558
1	rs11207980	62992749	DOCK7	intron_variant	1.417e-05	0.2027	372	0.0103	147	2	26558
1	rs1168098	63121294	DOCK7	intron_variant	1.419e-05	0.2027	374	0.0103	148	2	26558
1	rs11207982	63007182	DOCK7	intron_variant	1.421e-05	0.2027	375	0.0103	149	2	26558
1	rs10789116	63042738	DOCK7	intron_variant	1.43e-05	0.2027	376	0.0103	150	2	26558
1	rs1168102	63127705	DOCK7	intron_variant	1.432e-05	0.2027	377	0.0103	151	2	26558
1	rs12116574	63037837	DOCK7	intron_variant	1.436e-05	0.2027	379	0.0103	152	2	26558
1	rs10889338	62984897	DOCK7	intron_variant	1.437e-05	0.2027	380	0.0103	153	2	26558
1	rs2479464	63130991	DOCK7	intron_variant	1.471e-05	0.2027	389	0.0105	154	2	26558
1	rs1168097	63120371	DOCK7	intron_variant	1.478e-05	0.2027	392	0.0105	155	2	26558
1	rs4587594	63133930	DOCK7	intron_variant	1.53e-05	0.2046	400	0.0107	156	2	26558
1	rs11207977	62977307	DOCK7	intron_variant	1.577e-05	0.2061	411	0.011	157	2	26558
1	rs10889348	63078222	DOCK7	intron_variant	1.623e-05	0.2098	416	0.0112	158	2	26558
1	rs10159255	63020816	DOCK7	intron_variant	1.632e-05	0.2104	417	0.0112	159	2	26558
1	rs10789113	63015199	DOCK7	intron_variant	1.753e-05	0.2174	431	0.0119	160	2	26558
1	rs10889353	63118196	DOCK7	intron_variant	1.759e-05	0.2174	433	0.0119	161	2	26558
1	rs2029763	63013134	DOCK7	intron_variant	1.763e-05	0.2174	436	0.0119	162	2	26558
1	rs11208001	63130431	DOCK7	intron_variant	1.805e-05	0.2206	440	0.0121	163	2	26558
1	rs4495740	63124465	DOCK7	intron_variant	1.901e-05	0.222	460	0.0127	164	2	26558
1	rs10889354	63129082	DOCK7	intron_variant	2.035e-05	0.226	481	0.0135	165	2	26558
15	rs17158413	83235408	CPEB1	intron_variant	4.422e-05	0.3402	699	0.0292	166	2	26549
15	rs17356118	83237899	CPEB1	intron_variant	5.59e-05	0.3689	808	0.0367	167	2	26558
15	rs28648832	83236392	CPEB1	intron_variant	5.831e-05	0.3721	841	0.038	168	2	26554
15	rs72751643	83228194	CPEB1	intron_variant	7.705e-05	0.4243	976	0.05	169	2	26553

## Sheet: S. Table 9
Table S9	GTEx eQTL and sQTL SNPs and tissues for HD-GWAS results for the GenLang Cohort - Neuronal migration/axon guidance hypothesis
Only SNPs with a Conventional GWAS p-value of ~/<2.5x10-6 were included
CHR	SNP	POS	db	tissue	testedAllele	p	Normalized Effect Size	symbol	QTL
1	rs1168041	62960250	GTEx/v8	Cells - Cultured fibroblasts		2.7e-31	0.32	DOCK7	eqtl
1	rs1168041	62960250	GTEx/v8	Skin - Sun Exposed (Lower leg)		1.3e-18	0.24	DOCK7	eqtl
1	rs1168041	62960250	GTEx/v8	Whole Blood		2e-16	0.28	DOCK7	eqtl
1	rs1168041	62960250	GTEx/v8	Artery - Tibial		8.8e-15	0.18	DOCK7	eqtl
1	rs1168041	62960250	GTEx/v8	Artery - Aorta		3.7e-11	0.2	DOCK7	eqtl
1	rs1168041	62960250	GTEx/v8	Esophagus - Muscularis		1.2e-10	0.18	DOCK7	eqtl
1	rs1168041	62960250	GTEx/v8	Skin - Not Sun Exposed (Suprapubic)		1.2e-09	0.19	DOCK7	eqtl
1	rs1168041	62960250	GTEx/v8	Lung		4.2e-08	0.15	DOCK7	eqtl
1	rs1168041	62960250	GTEx/v8	Esophagus - Gastroesophageal Junction		2.8e-07	0.2	DOCK7	eqtl
1	rs1168041	62960250	GTEx/v8	Ovary		3.4e-07	0.29	DOCK7	eqtl
1	rs1168041	62960250	GTEx/v8	Heart - Atrial Appendage		2.5e-06	0.16	DOCK7	eqtl
1	rs1168041	62960250	GTEx/v8	Small Intestine - Terminal Ileum		3.8e-06	0.25	DOCK7	eqtl
1	rs1168041	62960250	GTEx/v8	Brain - Cerebellum		4.4e-06	-0.25	ATG4C	eqtl
1	rs1168041	62960250	GTEx/v8	Adrenal Gland		1.8e-05	0.19	USP1	eqtl
1	rs1168041	62960250	GTEx/v8	Liver		1.9e-05	0.21	ANGPTL3	eqtl
1	rs1168041	62960250	GTEx/v8	Colon - Sigmoid		2.6e-05	0.18	DOCK7	eqtl
1	rs1168041	62960250	GTEx/v8	Brain - Cerebellar Hemisphere		4e-05	-0.26	ATG4C	eqtl
1	rs1168041	62960250	GTEx/v8	Esophagus - Mucosa		5.8e-05	0.1	DOCK7	eqtl
1	rs1168041	62960250	GTEx/v8	Esophagus - Muscularis		6.1e-05	0.076	USP1	eqtl
1	rs1168041	62960250	GTEx/v8	Nerve - Tibial		9.1e-05	0.081	USP1	eqtl
1	rs1167996	62927797	GTEx/v8	Cells - Cultured fibroblasts		1.5e-47	0.39	DOCK7	eqtl
1	rs1167996	62927797	GTEx/v8	Skin - Sun Exposed (Lower leg)		8.7e-22	0.26	DOCK7	eqtl
1	rs1167996	62927797	GTEx/v8	Whole Blood		3.5e-20	0.31	DOCK7	eqtl
1	rs1167996	62927797	GTEx/v8	Artery - Tibial		2.3e-18	0.2	DOCK7	eqtl
1	rs1167996	62927797	GTEx/v8	Artery - Aorta		1.3e-17	0.26	DOCK7	eqtl
1	rs1167996	62927797	GTEx/v8	Esophagus - Muscularis		2.1e-14	0.22	DOCK7	eqtl
1	rs1167996	62927797	GTEx/v8	Esophagus - Gastroesophageal Junction		1.2e-10	0.25	DOCK7	eqtl
1	rs1167996	62927797	GTEx/v8	Skin - Not Sun Exposed (Suprapubic)		2.3e-10	0.2	DOCK7	eqtl
1	rs1167996	62927797	GTEx/v8	Ovary		1.8e-07	0.31	DOCK7	eqtl
1	rs1167996	62927797	GTEx/v8	Small Intestine - Terminal Ileum		2e-07	0.28	DOCK7	eqtl
1	rs1167996	62927797	GTEx/v8	Lung		3.2e-07	0.14	DOCK7	eqtl
1	rs1167996	62927797	GTEx/v8	Esophagus - Muscularis		4.1e-07	0.098	USP1	eqtl
1	rs1167996	62927797	GTEx/v8	Spleen		5e-07	0.27	DOCK7	eqtl
1	rs1167996	62927797	GTEx/v8	Brain - Cerebellum		8.1e-07	-0.28	ATG4C	eqtl
1	rs1167996	62927797	GTEx/v8	Colon - Transverse		1.3e-06	0.15	DOCK7	eqtl
1	rs1167996	62927797	GTEx/v8	Heart - Atrial Appendage		1.6e-06	0.16	DOCK7	eqtl
1	rs1167996	62927797	GTEx/v8	Colon - Sigmoid		2.1e-06	0.2	DOCK7	eqtl
1	rs1167996	62927797	GTEx/v8	Testis		7.3e-06	0.093	DOCK7	eqtl
1	rs1167996	62927797	GTEx/v8	Brain - Cerebellar Hemisphere		1.2e-05	-0.29	ATG4C	eqtl
1	rs1167996	62927797	GTEx/v8	Heart - Left Ventricle		1.2e-05	0.13	DOCK7	eqtl
1	rs1167996	62927797	GTEx/v8	Esophagus - Mucosa		1.6e-05	0.11	DOCK7	eqtl
1	rs1167996	62927797	GTEx/v8	Muscle - Skeletal		1.9e-05	0.095	USP1	eqtl
1	rs1167996	62927797	GTEx/v8	Brain - Cerebellar Hemisphere		5.4e-05	0.3	DOCK7	eqtl
1	rs1167996	62927797	GTEx/v8	Thyroid		6.3e-05	0.14	DOCK7	eqtl
1	rs11207972	62930224	GTEx/v8	Cells - Cultured fibroblasts		1.2e-43	0.38	DOCK7	eqtl
1	rs11207972	62930224	GTEx/v8	Skin - Sun Exposed (Lower leg)		1.4e-21	0.26	DOCK7	eqtl
1	rs11207972	62930224	GTEx/v8	Whole Blood		8.7e-20	0.31	DOCK7	eqtl
1	rs11207972	62930224	GTEx/v8	Artery - Tibial		2.4e-17	0.2	DOCK7	eqtl
1	rs11207972	62930224	GTEx/v8	Artery - Aorta		3.8e-16	0.25	DOCK7	eqtl
1	rs11207972	62930224	GTEx/v8	Esophagus - Muscularis		4.8e-14	0.21	DOCK7	eqtl
1	rs11207972	62930224	GTEx/v8	Skin - Not Sun Exposed (Suprapubic)		6.8e-10	0.19	DOCK7	eqtl
1	rs11207972	62930224	GTEx/v8	Esophagus - Gastroesophageal Junction		1.7e-09	0.24	DOCK7	eqtl
1	rs11207972	62930224	GTEx/v8	Ovary		1.8e-07	0.31	DOCK7	eqtl
1	rs11207972	62930224	GTEx/v8	Lung		3.8e-07	0.14	DOCK7	eqtl
1	rs11207972	62930224	GTEx/v8	Small Intestine - Terminal Ileum		4e-07	0.27	DOCK7	eqtl
1	rs11207972	62930224	GTEx/v8	Brain - Cerebellum		6.7e-07	-0.28	ATG4C	eqtl
1	rs11207972	62930224	GTEx/v8	Heart - Atrial Appendage		7.8e-07	0.16	DOCK7	eqtl
1	rs11207972	62930224	GTEx/v8	Esophagus - Muscularis		1.4e-06	0.093	USP1	eqtl
1	rs11207972	62930224	GTEx/v8	Colon - Transverse		2.9e-06	0.15	DOCK7	eqtl
1	rs11207972	62930224	GTEx/v8	Colon - Sigmoid		4.4e-06	0.2	DOCK7	eqtl
1	rs11207972	62930224	GTEx/v8	Brain - Cerebellar Hemisphere		6.7e-06	-0.3	ATG4C	eqtl
1	rs11207972	62930224	GTEx/v8	Spleen		8.8e-06	0.24	DOCK7	eqtl
1	rs11207972	62930224	GTEx/v8	Testis		1.2e-05	0.09	DOCK7	eqtl
1	rs11207972	62930224	GTEx/v8	Heart - Left Ventricle		1.8e-05	0.13	DOCK7	eqtl
1	rs11207972	62930224	GTEx/v8	Esophagus - Mucosa		2.5e-05	0.11	DOCK7	eqtl
1	rs11207972	62930224	GTEx/v8	Stomach		4.2e-05	-0.14	ATG4C	eqtl
1	rs11207972	62930224	GTEx/v8	Adrenal Gland		4.5e-05	0.19	USP1	eqtl
1	rs11207972	62930224	GTEx/v8	Brain - Cerebellar Hemisphere		6.7e-05	0.3	DOCK7	eqtl
1	rs11207972	62930224	GTEx/v8	Muscle - Skeletal		7.5e-05	0.088	USP1	eqtl
1	rs11207972	62930224	GTEx/v8	Thyroid		7.7e-05	0.14	DOCK7	eqtl
1	rs11207972	62930224	GTEx/v8	Whole Blood		0.0001	0.051	USP1	eqtl
1	rs1168041	62960250	GTEx/v8	Nerve - Tibial		4.9e-28	-0.53	DOCK7	sqtl
1	rs1168041	62960250	GTEx/v8	Nerve - Tibial		4.9e-28	-0.53	DOCK7	sqtl
1	rs1168041	62960250	GTEx/v8	Testis		1.2e-16	0.69	DOCK7	sqtl
1	rs1168041	62960250	GTEx/v8	Adipose - Subcutaneous		5.7e-16	-0.42	DOCK7	sqtl
1	rs1168041	62960250	GTEx/v8	Cells - Cultured fibroblasts		3.4e-15	-0.23	DOCK7	sqtl
1	rs1168041	62960250	GTEx/v8	Skin - Sun Exposed (Lower leg)		7.3e-15	-0.34	DOCK7	sqtl
1	rs1168041	62960250	GTEx/v8	Colon - Sigmoid		5.4e-14	-0.54	DOCK7	sqtl
1	rs1168041	62960250	GTEx/v8	Brain - Cerebellar Hemisphere		1e-13	-0.65	DOCK7	sqtl
1	rs1168041	62960250	GTEx/v8	Esophagus - Muscularis		1.2e-13	-0.38	DOCK7	sqtl
1	rs1168041	62960250	GTEx/v8	Artery - Tibial		1.6e-12	-0.32	DOCK7	sqtl
1	rs1168041	62960250	GTEx/v8	Artery - Tibial		1.6e-12	-0.32	DOCK7	sqtl
1	rs1168041	62960250	GTEx/v8	Brain - Cerebellum		3.2e-12	-0.64	DOCK7	sqtl
1	rs1168041	62960250	GTEx/v8	Brain - Cortex		4e-12	-0.6	DOCK7	sqtl
1	rs1168041	62960250	GTEx/v8	Brain - Caudate (basal ganglia)		9.2e-12	-0.59	DOCK7	sqtl
1	rs1168041	62960250	GTEx/v8	Brain - Nucleus accumbens (basal ganglia)		4.1e-11	-0.55	DOCK7	sqtl
1	rs1168041	62960250	GTEx/v8	Breast - Mammary Tissue		6.2e-11	-0.41	DOCK7	sqtl
1	rs1168041	62960250	GTEx/v8	Brain - Putamen (basal ganglia)		3e-10	0.59	DOCK7	sqtl
1	rs1168041	62960250	GTEx/v8	Artery - Aorta		4.8e-10	-0.4	DOCK7	sqtl
1	rs1168041	62960250	GTEx/v8	Artery - Aorta		4.8e-10	-0.4	DOCK7	sqtl
1	rs1168041	62960250	GTEx/v8	Brain - Frontal Cortex (BA9)		5.6e-10	-0.6	DOCK7	sqtl
1	rs1168041	62960250	GTEx/v8	Esophagus - Gastroesophageal Junction		1.1e-08	-0.36	DOCK7	sqtl
1	rs1168041	62960250	GTEx/v8	Lung		1.1e-08	-0.3	DOCK7	sqtl
1	rs1168041	62960250	GTEx/v8	Skin - Not Sun Exposed (Suprapubic)		1.2e-08	-0.32	DOCK7	sqtl
1	rs1168041	62960250	GTEx/v8	Skin - Not Sun Exposed (Suprapubic)		1.2e-08	-0.32	DOCK7	sqtl
1	rs1168041	62960250	GTEx/v8	Brain - Spinal cord (cervical c-1)		6.4e-08	-0.63	DOCK7	sqtl
1	rs1168041	62960250	GTEx/v8	Pituitary		1.8e-06	-0.4	DOCK7	sqtl
1	rs1167996	62927797	GTEx/v8	Nerve - Tibial		1.8e-33	-0.59	DOCK7	sqtl
1	rs1167996	62927797	GTEx/v8	Nerve - Tibial		1.8e-33	-0.59	DOCK7	sqtl
1	rs1167996	62927797	GTEx/v8	Testis		4.3e-24	0.84	DOCK7	sqtl
1	rs1167996	62927797	GTEx/v8	Adipose - Subcutaneous		7.6e-18	-0.45	DOCK7	sqtl
1	rs1167996	62927797	GTEx/v8	Esophagus - Muscularis		9.6e-17	-0.43	DOCK7	sqtl
1	rs1167996	62927797	GTEx/v8	Brain - Cerebellum		1.7e-16	-0.76	DOCK7	sqtl
1	rs1167996	62927797	GTEx/v8	Colon - Sigmoid		4.3e-16	-0.57	DOCK7	sqtl
1	rs1167996	62927797	GTEx/v8	Skin - Sun Exposed (Lower leg)		7.3e-16	-0.37	DOCK7	sqtl
1	rs1167996	62927797	GTEx/v8	Cells - Cultured fibroblasts		7.6e-16	-0.24	DOCK7	sqtl
1	rs1167996	62927797	GTEx/v8	Artery - Tibial		1.7e-14	-0.36	DOCK7	sqtl
1	rs1167996	62927797	GTEx/v8	Artery - Tibial		1.7e-14	-0.36	DOCK7	sqtl
1	rs1167996	62927797	GTEx/v8	Brain - Cerebellar Hemisphere		4e-14	-0.68	DOCK7	sqtl
1	rs1167996	62927797	GTEx/v8	Brain - Cortex		1.5e-13	-0.66	DOCK7	sqtl
1	rs1167996	62927797	GTEx/v8	Brain - Nucleus accumbens (basal ganglia)		2.3e-13	-0.61	DOCK7	sqtl
1	rs1167996	62927797	GTEx/v8	Breast - Mammary Tissue		3.1e-13	-0.46	DOCK7	sqtl
1	rs1167996	62927797	GTEx/v8	Brain - Caudate (basal ganglia)		3.4e-13	-0.63	DOCK7	sqtl
1	rs1167996	62927797	GTEx/v8	Brain - Putamen (basal ganglia)		8.5e-13	0.66	DOCK7	sqtl
1	rs1167996	62927797	GTEx/v8	Brain - Frontal Cortex (BA9)		1.3e-12	-0.68	DOCK7	sqtl
1	rs1167996	62927797	GTEx/v8	Skin - Not Sun Exposed (Suprapubic)		6.6e-12	-0.39	DOCK7	sqtl
1	rs1167996	62927797	GTEx/v8	Skin - Not Sun Exposed (Suprapubic)		6.6e-12	-0.39	DOCK7	sqtl
1	rs1167996	62927797	GTEx/v8	Artery - Aorta		2.6e-11	-0.44	DOCK7	sqtl
1	rs1167996	62927797	GTEx/v8	Artery - Aorta		2.6e-11	-0.44	DOCK7	sqtl
1	rs1167996	62927797	GTEx/v8	Esophagus - Gastroesophageal Junction		1.3e-10	-0.41	DOCK7	sqtl
1	rs1167996	62927797	GTEx/v8	Lung		2.6e-10	-0.33	DOCK7	sqtl
1	rs1167996	62927797	GTEx/v8	Brain - Spinal cord (cervical c-1)		6.5e-09	-0.69	DOCK7	sqtl
1	rs1167996	62927797	GTEx/v8	Pituitary		1.4e-07	-0.45	DOCK7	sqtl
1	rs1167996	62927797	GTEx/v8	Colon - Transverse		3.8e-07	-0.3	DOCK7	sqtl
1	rs11207972	rs11207972	GTEx/v8	Nerve - Tibial		4.9e-32	-0.57	DOCK7	sqtl
1	rs11207972	62930224	GTEx/v8	Nerve - Tibial		4.9e-32	-0.57	DOCK7	sqtl
1	rs11207972	62930224	GTEx/v8	Testis		2.4e-25	0.84	DOCK7	sqtl
1	rs11207972	62930224	GTEx/v8	Adipose - Subcutaneous		1.9e-18	-0.45	DOCK7	sqtl
1	rs11207972	62930224	GTEx/v8	Colon - Sigmoid		1.7e-16	-0.58	DOCK7	sqtl
1	rs11207972	62930224	GTEx/v8	Brain - Cerebellum		2.1e-16	-0.76	DOCK7	sqtl
1	rs11207972	62930224	GTEx/v8	Esophagus - Muscularis		3.8e-16	-0.42	DOCK7	sqtl
1	rs11207972	62930224	GTEx/v8	Skin - Sun Exposed (Lower leg)		8.6e-15	-0.35	DOCK7	sqtl
1	rs11207972	62930224	GTEx/v8	Artery - Tibial		1.3e-14	-0.35	DOCK7	sqtl
1	rs11207972	62930224	GTEx/v8	Artery - Tibial		1.3e-14	-0.35	DOCK7	sqtl
1	rs11207972	62930224	GTEx/v8	Cells - Cultured fibroblasts		1.4e-14	-0.23	DOCK7	sqtl
1	rs11207972	62930224	GTEx/v8	Brain - Cortex		1.3e-13	-0.66	DOCK7	sqtl
1	rs11207972	62930224	GTEx/v8	Brain - Caudate (basal ganglia)		5.2e-13	-0.63	DOCK7	sqtl
1	rs11207972	62930224	GTEx/v8	Brain - Cerebellar Hemisphere		6.1e-13	-0.65	DOCK7	sqtl
1	rs11207972	62930224	GTEx/v8	Breast - Mammary Tissue		6.2e-13	-0.45	DOCK7	sqtl
1	rs11207972	62930224	GTEx/v8	Brain - Nucleus accumbens (basal ganglia)		2.1e-12	-0.59	DOCK7	sqtl
1	rs11207972	62930224	GTEx/v8	Brain - Putamen (basal ganglia)		4e-12	0.64	DOCK7	sqtl
1	rs11207972	62930224	GTEx/v8	Brain - Frontal Cortex (BA9)		5.3e-12	-0.67	DOCK7	sqtl
1	rs11207972	62930224	GTEx/v8	Skin - Not Sun Exposed (Suprapubic)		1.4e-11	-0.38	DOCK7	sqtl
1	rs11207972	62930224	GTEx/v8	Skin - Not Sun Exposed (Suprapubic)		1.4e-11	-0.38	DOCK7	sqtl
1	rs11207972	62930224	GTEx/v8	Artery - Aorta		2.3e-11	-0.44	DOCK7	sqtl
1	rs11207972	62930224	GTEx/v8	Artery - Aorta		2.3e-11	-0.44	DOCK7	sqtl
1	rs11207972	62930224	GTEx/v8	Lung		6.8e-11	-0.34	DOCK7	sqtl
1	rs11207972	62930224	GTEx/v8	Esophagus - Gastroesophageal Junction		1.9e-10	-0.41	DOCK7	sqtl
1	rs11207972	62930224	GTEx/v8	Brain - Spinal cord (cervical c-1)		2.6e-08	-0.67	DOCK7	sqtl
1	rs11207972	62930224	GTEx/v8	Pituitary		1.4e-07	-0.45	DOCK7	sqtl
1	rs11207972	62930224	GTEx/v8	Colon - Transverse		3.3e-07	-0.31	DOCK7	sqtl

## Sheet: S. Table 10
Table S10	HD-GWAS results for the GenLang Cohort - SFARI ASD hypothesis
Top 10 ranked SNPs (not significant)
1 is not prioritized, 2 is prioritized
Size of Strata: 5184261, 367842			checked
Threshold for significance: q<0.025
CHR	SNP	POS	Gene	Location	P	q_FDR	r_FDR	q_SFDR	r_SFDR	Prior	N
7	rs412524	101718175	CUX1	intron_variant	8.532e-06	0.2	189	0.1495	1	2	26556
7	rs432002	101686485	CUX1	intron_variant	8.549e-06	0.2	190	0.1495	2	2	26539
7	rs413348	101692987	CUX1	intron_variant	8.931e-06	0.2	196	0.1495	3	2	26537
22	rs239927	22330082	TOP3B	5_prime_UTR_variant	9.129e-06	0.2	205	0.1495	4	2	26487
7	rs28759002	32244061	PDE1C	intron_variant	9.622e-06	0.2	214	0.1495	5	2	26469
7	rs372711	101716372	CUX1	intron_variant	1.032e-05	0.2	243	0.1495	6	2	26556
7	rs4729771	101715887	CUX1	intron_variant	1.034e-05	0.2	244	0.1495	7	2	26556
7	rs372989	101714581	CUX1	intron_variant	1.054e-05	0.2	249	0.1495	8	2	26556
7	rs379347	101714040	CUX1	intron_variant	1.061e-05	0.2	253	0.1495	9	2	26556
7	rs377612	101713590	CUX1	intron_variant	1.073e-05	0.2	255	0.1495	10	2	26556

[truncated: 6 more sheets: S. Table 11, S.Table 12, S.Table 13, S. Table 14, S.Table 15, S.Table 16]
